# Supplementary material for: Metabolomic Revelations into the Dynamic Transformations Across Various Developmental Stages of Coprinus comatus Through UHPLC-Q-Orbitrap-HRMS Analysis
Source: Metabolites. 2025 Oct 29;15(11):703. doi: 10.3390/metabo15110703 (PMC12654644; doi:10.3390/metabo15110703)
Supplement: Supplementary file 1 [file metabolites-15-00703-s001.zip]

Archive with 3 entries (3 files):
- Supplementary material.pdf
- Table S1.The annotated metabolites information..xlsx
- Table S2 FDR T-test.xlsx
