# Supplementary material for: Metabolomic Revelations into the Dynamic Transformations Across Various Developmental Stages of Coprinus comatus Through UHPLC-Q-Orbitrap-HRMS Analysis
Source: Metabolites. 2025 Oct 29;15(11):703. doi: 10.3390/metabo15110703 (PMC12654644; doi:10.3390/metabo15110703)
Supplement: Supplementary file 1 [file metabolites-15-00703-s001.zip › Table S1.The annotated metabolites information..xlsx]

## Sheet: Sheet1
NO.	Tags	Checked	Name	Formula	Annot. Source: Predicted Compositions	Annot. Source: mzCloud Search	Annot. Source: Metabolika Search	Annot. Source: ChemSpider Search	Annot. Source: MassList Search	Annot. DeltaMass [ppm]	Calc. MW	m/z	RT [min]	Area (Max.)	# ChemSpider Results	# mzCloud Results	CSID	SMILES	InChI Key	mzCloud Best Match	mzCloud Best Match Confidence	mzCloud Best Sim. Match	Compound Class	KEGG ID	mzCloud ID	mzCloud Library	# Usable QC	RSD QC Areas [%]	RSD Corr. QC Areas [%]	Mass List Match: LipidMaps Structure Database 2023-01-11	Mass List Match: Natural Products Atlas 2023_06	# Adducts	MS2	Reference Ion	Area: Y-CG1.raw (F19)	Area: Y-CG2.raw (F20)	Area: Y-CG3.raw (F21)	Area: Y-ST1.raw (F5)	Area: Y-ST2.raw (F6)	Area: Y-ST3.raw (F7)	Area: M-CG1.raw (F22)	Area: M-CG2.raw (F23)	Area: M-CG33.raw (F24)	Area: M-ST1.raw (F8)	Area: M-ST2.raw (F9)	Area: M-ST3.raw (F10)	Area: PA-CG1.raw (F26)	Area: PA-CG2.raw (F27)	Area: PA-CG3.raw (F28)
1	A	TRUE	D-Sucrose	C12 H22 O11	Full match	No results	Full match	Full match	No results	-3.1	342.115	387.113	1.484	2.33242e+10	34	0	5768	OC[C@H]1O[C@@](CO)(O[C@H]2O[C@H](CO)[C@@H](O)[C@H](O)[C@H]2O)[C@@H](O)[C@@H]1O	CZMRCDWAGMRECN-UGDNZRGBSA-N								7	10	2	No matches found	No matches found	4	DDA for preferred ion	[M+FA-H]-1	7.5874e+09	7.96418e+09	8.02724e+09	2.13269e+10	2.33242e+10	1.83862e+10	1.29034e+10	8.99543e+09	1.03015e+10	1.19557e+10	1.2893e+10	1.24348e+10	7.3241e+09	7.50582e+09	8.06598e+09
2	A	TRUE	Cori ester (α-anomer)	C6 H13 O9 P	Full match	No results	Full match	Full match	No results	-2.9	260.029	259.022	1.38	4.17536e+08	31	0	58977	O=P(O)(O)O[C@H]1O[C@H](CO)[C@@H](O)[C@H](O)[C@H]1O	HXXFSFRBOHSIMQ-VFUOTHLCSA-N								7	12	3	No matches found	No matches found	1	DDA for preferred ion	[M-H]-1	1.38777e+08	1.73796e+08	8.7839e+07	8.82447e+07	9.26444e+07	9.43813e+07	1.47799e+08	1.80087e+08	2.02e+08	9.38774e+07	1.33414e+08	6.88805e+07	2.09688e+08	2.29872e+08	2.08951e+08
3	A	TRUE	4-O-(β-D-Glucopyranosyl)-D-ribitol	C11 H22 O10	Full match	No results	No results	Partial match	Full match	-2.43	314.121	313.113	1.484	3.71357e+08	1	0											7	8	2	No matches found	Multiple matches found	2	DDA for preferred ion	[M-H]-1	2.10614e+08	1.15239e+08	1.35232e+08	6.63972e+07	4.1996e+07	4.65602e+07	3.71357e+08	3.68213e+08	3.59355e+08	1.44969e+08	1.04963e+08	1.01654e+08	2.73788e+08	3.00858e+08	2.12139e+08
4	A;B	TRUE	pentadecanal	C15 H30 O	Full match	No results	No results	Full match	Full match	-2.7	226.229	271.227	17.035	2.32297e+09	3	0	16729	CCCCCCCCCCCCCCC=O	XGQJZNCFDLXSIJ-UHFFFAOYSA-N								7	15	2	Multiple matches found	Multiple matches found	2	DDA for other ion	[M+FA-H]-1	1.06228e+09	6.41035e+08	6.06674e+08	2.65076e+08	1.33972e+08	1.7292e+08	3.8486e+08	1.91049e+08	4.24031e+08	1.53247e+08	1.09949e+08	1.50978e+08	1.9088e+09	2.32297e+09	1.88435e+09
5	A;B	TRUE	14-methyl-8-hexadecen-1-ol	C17 H34 O	Full match	No results	No results	Partial match	Full match	-2.68	254.26	299.258	17.59	3.99628e+09	2	0											7	30	5	Multiple matches found	Single match found	2	DDA for other ion	[M+FA-H]-1	6.32622e+08	4.77629e+08	4.66153e+08	2.36712e+08	1.56262e+08	2.11397e+08	3.43489e+08	1.74564e+08	3.57721e+08	2.20273e+08	1.64612e+08	2.01522e+08	2.84323e+09	3.99628e+09	3.47923e+09
6	A;B	TRUE	Xestoaminol C	C14 H31 N O	Full match	No results	No results	No results	Full match	-2.12	229.24	230.247	14.369	1.18403e+09	0	0											7	1	0	Single match found	No matches found	1	DDA for preferred ion	[M+H]+1	4.42382e+07	4.64474e+07	1.03042e+09	6.87844e+08	8.0335e+08	6.84893e+08	4.53235e+07	1.18403e+09	7.62844e+08	7.64071e+08	3.68893e+07	6.95094e+08	3.42323e+07	3.3282e+07	2.99464e+07
7	A;B	TRUE	U-106305	C28 H41 N O	Full match	No results	No results	No match	Full match	-2.63	407.318	408.325	15.5	2.36607e+08	1	0											7	8	3	Single match found	Single match found	1	DDA for preferred ion	[M+H]+1	5.07634e+06	3.37282e+06	1.14224e+07	5.17254e+07	1.04772e+08	1.03435e+08	4.38828e+07	1.10323e+08	6.46952e+07	1.95677e+08	2.36607e+08	2.20949e+08	2.11881e+07	2.69176e+07	4.16688e+07
8	A;B	TRUE	Type IV cyanolipid 16:0 ester	C21 H37 N O2	Full match	No results	No results	No results	Full match	-2.71	335.282	336.289	17.139	5.0831e+08	0	0											7	7	3	Multiple matches found	No matches found	2	DDA for preferred ion	[M+H]+1	845357	1.01142e+06	1.24936e+07	1.80628e+07	2.12291e+07	1.2991e+07	847061	7.06711e+07	5.0831e+08	2.44153e+07	822187	5.49755e+07	1.35283e+06	1.25927e+06	1.39707e+06
9	A;B	TRUE	Tetradecan-7,9-diynoic acid	C14 H20 O2	Full match	No results	No results	Partial match	Full match	-1.44	220.146	221.153	13.477	1.48192e+08	3	0											7	4	1	Multiple matches found	Multiple matches found	1	DDA for preferred ion	[M+H]+1	7.25039e+06	9.01516e+06	1.06142e+07	5.96551e+06	7.20032e+06	1.04127e+07	7.53379e+06	1.00625e+07	9.49183e+06	4.80072e+06	4.36256e+06	4.6407e+06	5.23221e+07	1.48192e+08	1.24386e+08
10	A;B	TRUE	Sterculic acid	C19 H34 O2	Full match	Invalid mass	No results	Full match	Full match	-2.09	294.255	295.263	17.911	3.42559e+09	3	1	12386	CCCCCCCCC1=C(CCCCCCCC(=O)O)C1	PQRKPYLNZGDCFH-UHFFFAOYSA-N			56.4					7	8	2	Multiple matches found	No matches found	2	DDA for preferred ion	[M+H]+1	9.30089e+07	1.04605e+08	5.05209e+07	4.85345e+07	6.86314e+07	4.28823e+07	7.09375e+07	7.72435e+07	4.76015e+07	1.66297e+07	4.65202e+07	1.30946e+08	4.71837e+08	2.32348e+08	6.1829e+08
11	A;B	TRUE	Stearamide	C18 H37 N O	Full match	No results	No results	Partial match	Full match	-2.38	283.287	284.294	17.603	2.22344e+09	2	0											7	9	2	Multiple matches found	Single match found	3	DDA for preferred ion	[M+H]+1	3.3585e+07	1.20716e+08	3.3821e+08	3.74884e+08	4.50011e+08	2.51371e+08	3.75457e+08	6.40129e+08	2.22344e+09	3.38987e+08	3.92772e+08	3.11e+08	4.25477e+06	2.2007e+07	2.93416e+06
12	A;B	TRUE	Spisulosine	C18 H39 N O	Full match	No results	No results	Full match	Full match	-2.53	285.302	286.31	14.658	7.3577e+07	1	0	8101521	CCCCCCCCCCCCCCC[C@@H](O)[C@H](C)N	YRYJJIXWWQLGGV-ZWKOTPCHSA-N								7	2	0	Single match found	No matches found	1	DDA for preferred ion	[M+H]+1	4.59339e+06	4.54321e+06	5.86969e+07	4.15461e+07	4.26024e+07	4.27392e+07	4.71697e+06	7.3577e+07	4.32785e+07	4.51527e+07	3.24157e+06	4.08693e+07	2.81455e+06	2.27388e+06	1.93862e+06
13	A;B	TRUE	Sphinganine	C18 H39 N O2	Full match	No results	Full match	Full match	Full match	-2.75	301.297	302.305	15.298	1.42368e+09	3	0	3014	CCCCCCCCCCCCCCCC(O)C(N)CO	OTKJDMGTUTTYMP-UHFFFAOYSA-N								7	3	1	Multiple matches found	No matches found	1	DDA for preferred ion	[M+H]+1	2.13016e+08	2.25766e+08	1.14755e+09	9.9705e+08	9.6222e+08	9.74833e+08	1.76517e+08	1.42368e+09	1.05127e+09	1.07884e+09	1.44442e+08	9.45987e+08	1.41237e+08	1.32098e+08	1.34814e+08
14	A;B	TRUE	Sorbic acid	C6 H8 O2	Full match	No results	No results	Full match	Full match	0.75	112.053	113.06	5.386	4.36427e+09	7	0	558605	C/C=C/C=C/C(=O)O	WSWCOQWTEOXDQX-MQQKCMAXSA-N								7	4	1	Multiple matches found	Multiple matches found	1	DDA for preferred ion	[M+H]+1	1.73628e+09	1.9187e+09	2.3089e+09	1.89478e+09	4.36427e+09	4.15029e+09	8.39736e+08	6.58603e+08	4.38544e+08	1.27227e+09	3.05871e+08	6.70624e+08	8.59943e+08	1.73684e+09	1.18485e+09
15	A;B	TRUE	Simplifungin	C18 H37 N O4	Full match	No results	No results	No results	Full match	-1.84	331.272	332.279	12.936	1.43456e+08	0	0											7	3	1	No matches found	Single match found	1	DDA for preferred ion	[M+H]+1	2.32996e+07	1.07951e+07	5.73324e+06	2.12295e+06	1.44808e+06	1.65982e+06	7.85458e+07	4.18762e+07	9.50658e+07	8.15715e+06	5.06999e+06	7.43244e+06	7.49182e+07	9.16203e+07	5.71113e+07
16	A;B	TRUE	Semiplenamide B	C25 H45 N O3	Full match	No results	No results	No results	Full match	-1.96	407.339	408.346	17.455	6.63951e+08	0	0											7	6	2	Single match found	Single match found	2	DDA for preferred ion	[M+H]+1	714087	846866	1.06317e+06	772642	887119	1.0587e+06	701654	1.6023e+06	947653	770645	886408	723999	6.02838e+06	6.66708e+06	7.40871e+06
17	A;B	TRUE	PS(O-18:0/20:5(5Z,8Z,11Z,14Z,17Z))	C44 H78 N O9 P	No results	No results	No results	No results	Full match	-2.99	795.539	796.546	18.304	4.12313e+09	0	0											7	6	1	Multiple matches found	No matches found	2	DDA for preferred ion	[M+H]+1	1.04357e+09	9.12233e+08	2.89583e+09	8.06562e+08	1.41277e+09	2.46143e+09	1.90603e+09	4.12313e+09	2.93715e+09	1.67805e+09	2.37994e+09	1.67963e+09	2.47197e+09	3.27244e+09	3.36753e+09
18	A;B	FALSE	PS(O-18:0/18:3(6Z,9Z,12Z))	C42 H78 N O9 P	No results	No results	No results	No results	Full match	-2.43	771.54	772.547	18.624	7.43977e+08	0	0											7	9	2	Multiple matches found	No matches found	1	DDA for preferred ion	[M+H]+1	1.05234e+08	1.15675e+08	4.59711e+08	8.16395e+07	1.61328e+08	2.95671e+08	1.505e+08	4.32251e+08	2.5049e+08	1.60581e+08	1.75889e+08	1.46735e+08	2.66165e+08	7.43977e+08	6.38434e+08
19	A;B	TRUE	PS(O-16:0/20:2(11Z,14Z))	C42 H80 N O9 P	Full match	No results	No results	No results	Full match	-2.48	773.555	774.562	18.472	1.28542e+09	0	0											7	10	3	Multiple matches found	No matches found	1	DDA for preferred ion	[M+H]+1	2.58369e+08	2.37103e+08	8.20558e+08	1.47641e+08	2.364e+08	4.3856e+08	1.6462e+08	4.63072e+08	2.26763e+08	1.62909e+08	1.8773e+08	1.89779e+08	7.10426e+08	1.28542e+09	1.27358e+09
20	A;B	TRUE	Phytosphingosine 1-phosphate	C18 H40 N O6 P	Full match	No results	No results	No results	Full match	-2.01	397.259	398.266	16.438	3.54228e+08	0	0											7	29	9	Single match found	No matches found	2	DDA for preferred ion	[M+H]+1	2.13882e+07	1.31665e+07	1.18535e+07	2.21459e+07	1.13694e+07	8.88379e+06	5.12019e+07	2.43053e+07	3.29084e+07	1.32633e+07	8.37824e+06	9.76892e+06	2.59812e+08	2.46724e+08	2.18589e+08
21	A;B	TRUE	Phytosphingosine	C18 H39 N O3	Full match	No results	No results	Full match	Full match	-3.06	317.292	318.299	14.183	4.9697e+09	2	0	108921	CCCCCCCCCCCCCC[C@@H](O)[C@@H](O)[C@@H](N)CO	AERBNCYCJBRYDG-KSZLIROESA-N								7	3	1	Single match found	Single match found	2	DDA for preferred ion	[M+H]+1	1.00872e+09	9.62868e+08	3.76589e+09	3.16797e+09	3.20414e+09	3.14732e+09	9.79011e+08	4.9697e+09	3.12889e+09	3.27933e+09	7.01831e+08	3.00063e+09	7.13493e+08	7.88525e+08	7.2502e+08
22	A;B	TRUE	Persenone C	C21 H36 O4	Full match	No results	No results	Partial match	Full match	-2.12	352.261	353.268	15.395	1.1863e+09	3	0											7	8	3	Multiple matches found	Multiple matches found	1	DDA for preferred ion	[M+H]+1	1.08922e+08	8.22212e+07	6.9165e+07	8.12696e+07	1.36923e+08	1.16681e+08	4.93218e+07	1.14282e+08	6.67797e+07	1.90883e+07	3.17852e+07	7.35839e+07	5.66172e+08	5.30694e+08	1.1863e+09
23	A;B	TRUE	PE(6:0/6:0)	C17 H34 N O8 P	Full match	No results	No results	No results	Full match	-2.12	411.201	412.209	7.816	2.64941e+08	0	0											7	7	1	Single match found	No matches found	1	DDA for preferred ion	[M+H]+1	6.00951e+06	7.61191e+06	1.38086e+07	4.53006e+06	1.21865e+07	1.9764e+07	1.08179e+07	2.32133e+07	1.68236e+07	2.04921e+07	1.69749e+07	1.63273e+07	3.04555e+07	2.64941e+08	2.0945e+08
24	A;B	TRUE	PE(18:3(6Z,9Z,12Z)/0:0)	C23 H42 N O7 P	Full match	No results	No results	No results	Full match	-2.33	475.269	476.276	14.934	1.00186e+10	0	0											7	6	1	Multiple matches found	No matches found	1	DDA for preferred ion	[M+H]+1	2.72436e+08	3.40834e+08	9.2471e+08	2.72006e+08	5.56497e+08	9.03498e+08	3.70229e+08	6.18702e+08	4.73049e+08	2.13741e+08	3.71882e+08	3.26327e+08	7.25589e+09	1.00186e+10	9.46382e+09
25	A;B	TRUE	PE(18:2(9Z,12Z)/16:1(9Z))	C39 H72 N O8 P	Full match	No results	No results	No results	Full match	-2.67	713.498	714.505	19.531	7.43175e+08	0	0											7	7	2	Multiple matches found	No matches found	4	DDA for preferred ion	[M+H]+1	5.88233e+08	7.43175e+08	4.18902e+08	3.47047e+08	3.95048e+08	3.28005e+08	4.16106e+08	2.22274e+08	2.43729e+08	2.57957e+08	2.71561e+08	1.96833e+08	1.58262e+08	1.43726e+08	1.4152e+08
26	A;B	TRUE	PE(18:2(9Z,12Z)/0:0)	C23 H44 N O7 P	Full match	No results	No results	No results	Full match	-2.71	477.284	478.292	16.661	8.28697e+09	0	0											7	3	1	Multiple matches found	Single match found	6	DDA for preferred ion	[M+H]+1	6.94952e+09	7.68922e+09	6.10766e+09	6.75774e+09	6.20509e+09	5.97519e+09	7.10782e+09	5.44767e+09	6.76029e+09	5.12694e+09	6.24072e+09	4.83925e+09	7.73694e+09	7.67669e+09	7.51753e+09
27	A;B	TRUE	PE(16:1(9Z)/0:0)	C21 H42 N O7 P	Full match	No results	No results	No results	Full match	-2.17	451.269	452.276	16.436	4.35888e+08	0	0											7	5	1	Multiple matches found	Single match found	3	DDA for preferred ion	[M+H]+1	2.67943e+08	4.35888e+08	2.17167e+08	5.81649e+07	7.86014e+07	9.9486e+07	1.17551e+08	1.08662e+08	9.32225e+07	2.52753e+07	3.55015e+07	2.11349e+07	2.0595e+08	1.94532e+08	1.75495e+08
28	A;B	TRUE	PE(16:0/22:6(4Z,7Z,10Z,12E,16Z,19Z)(14OH))	C43 H74 N O9 P	Full match	No results	No results	No results	Full match	-2.1	779.508	780.516	18.692	2.84523e+08	0	0											7	12	3	Single match found	No matches found	1	DDA for preferred ion	[M+H]+1	2.02074e+08	2.51766e+08	1.5965e+08	1.64014e+08	1.28411e+08	1.43129e+08	2.84523e+08	2.41782e+08	2.65212e+08	1.3325e+08	1.10513e+08	1.02706e+08	1.07099e+08	1.21337e+08	9.53791e+07
29	A;B	TRUE	PE(16:0/18:2(9Z,12Z))	C39 H74 N O8 P	Full match	No results	No results	No results	Full match	-2.71	715.513	716.52	20.243	1.35593e+09	0	0											7	5	1	Multiple matches found	No matches found	3	DDA for preferred ion	[M+H]+1	1.35593e+09	1.32101e+09	1.03509e+09	1.19352e+09	1.27564e+09	5.83974e+08	1.17075e+09	5.51457e+08	6.92915e+08	1.27328e+09	1.30841e+09	8.05974e+08	7.47537e+08	8.34694e+08	8.05973e+08
30	A;B	TRUE	PE(15:0/18:2(9Z,12Z))	C38 H72 N O8 P	Full match	No results	No results	No results	Full match	-2.57	701.498	702.505	19.827	3.06385e+08	0	0											7	8	2	Multiple matches found	No matches found	3	DDA for preferred ion	[M+H]+1	1.19214e+08	9.65533e+07	8.61002e+07	2.23441e+08	1.98884e+08	1.00308e+08	1.60753e+08	7.36696e+07	9.6446e+07	1.91643e+08	1.7676e+08	1.53899e+08	1.10196e+08	1.36737e+08	1.27598e+08
31	A;B	TRUE	PC(O-16:1(11Z)/2:0)	C26 H52 N O7 P	Full match	No results	No results	No results	Full match	-2.23	521.347	522.354	17.159	1.69874e+10	0	0											7	9	1	Multiple matches found	No matches found	3	DDA for preferred ion	[M+H]+1	5.0527e+09	5.24783e+09	3.67184e+09	6.48351e+09	5.35664e+09	4.42913e+09	4.16531e+09	5.37884e+09	5.31418e+09	1.51161e+09	3.17972e+09	1.48688e+09	1.69874e+10	1.42784e+10	1.53274e+10
32	A;B	TRUE	PC(O-16:0/2:0)	C26 H54 N O7 P	Full match	No results	No results	No results	Full match	-1.55	523.363	524.37	17.61	4.51788e+08	0	0											7	7	1	Multiple matches found	No matches found	2	DDA for preferred ion	[M+H]+1	2.30136e+08	2.11535e+08	1.86606e+08	1.24296e+08	9.88082e+07	9.23088e+07	7.71531e+07	1.18326e+08	9.08693e+07	4.67062e+07	5.95019e+07	1.95753e+07	3.96921e+08	3.87472e+08	4.30766e+08
33	A;B	TRUE	PC(O-14:0/2:0)	C24 H50 N O7 P	Full match	No results	No results	No match	Full match	-2.06	495.331	496.339	17.028	9.79666e+08	1	0											7	6	1	Multiple matches found	No matches found	2	DDA for preferred ion	[M+H]+1	9.33556e+08	9.09607e+08	7.05972e+08	3.33814e+08	3.0938e+08	3.85986e+08	3.07367e+08	3.77278e+08	3.27333e+08	9.85865e+07	1.58926e+08	7.5532e+07	9.79666e+08	7.30391e+08	8.5702e+08
34	A;B	TRUE	PC(3:0/3:0)	C14 H28 N O8 P	Full match	No results	No results	No results	Not the top hit	-2.07	369.154	370.162	8.325	4.0474e+08	0	0											7	8	2	Single match found	Single match found	2	DDA for preferred ion	[M+H]+1	1.3372e+07	8.7802e+06	1.71879e+07	1.32605e+07	2.99003e+07	4.73428e+07	2.06535e+07	5.10534e+07	3.36744e+07	4.14883e+07	3.83045e+07	3.62514e+07	5.04738e+07	4.0474e+08	2.96474e+08
35	A;B	TRUE	PC(18:3(9Z,12Z,15Z)/0:0)	C26 H48 N O7 P	Full match	No results	No results	No results	Full match	-2.06	517.316	518.323	16.339	1.01503e+10	0	0											7	5	1	Single match found	No matches found	3	DDA for preferred ion	[M+H]+1	2.21007e+09	2.64588e+09	1.59962e+09	6.60221e+08	6.4054e+08	1.00487e+09	2.87849e+09	2.40529e+09	2.96502e+09	5.77099e+08	1.12876e+09	5.58862e+08	9.71238e+09	8.97013e+09	1.01503e+10
36	A;B	TRUE	PC(18:2(9Z,12E)/17:2(9Z,11E))	C43 H78 N O8 P	Full match	No results	No results	No results	Full match	-2.67	767.544	768.552	19.798	1.95349e+08	0	0											7	20	3	Multiple matches found	No matches found	1	DDA for preferred ion	[M+H]+1	1.10403e+08	1.32533e+08	1.33519e+08	6.73667e+07	6.93543e+07	7.05917e+07	1.95349e+08	1.82561e+08	1.92287e+08	8.87881e+07	9.28776e+07	9.85168e+07	1.13437e+08	1.09855e+08	1.23829e+08
37	A;B	TRUE	PC(18:2(2E,4E)/0:0)	C26 H50 N O7 P	Full match	No results	No results	No results	Full match	-2.7	519.331	520.338	16.736	3.77139e+10	0	0											7	3	1	Multiple matches found	No matches found	4	DDA for preferred ion	[M+H]+1	2.20934e+10	2.52709e+10	1.95423e+10	1.72672e+10	1.68266e+10	1.96539e+10	2.41183e+10	2.06272e+10	2.30336e+10	1.23354e+10	1.90587e+10	1.29675e+10	3.77139e+10	3.52475e+10	3.74364e+10
38	A;B	TRUE	PC(17:2(9Z,12Z)/0:0)	C25 H48 N O7 P	Full match	No results	No results	No results	Full match	-1.26	505.316	506.323	16.411	5.37392e+08	0	0											7	8	2	Multiple matches found	No matches found	1	DDA for preferred ion	[M+H]+1	6.95055e+07	1.06304e+08	5.91894e+07	3.43617e+07	2.7632e+07	2.9055e+07	1.23477e+08	1.00141e+08	1.13975e+08	1.11289e+07	2.15339e+07	1.18769e+07	5.37392e+08	5.03148e+08	5.36895e+08
39	A;B	TRUE	PC(16:1(9Z)/2:0)	C26 H50 N O8 P	Full match	No results	No results	No results	Full match	-2.71	535.326	536.333	14.959	1.71625e+10	0	0											7	7	1	Single match found	No matches found	3	DDA for preferred ion	[M+H]+1	5.57627e+08	6.71735e+08	2.64536e+09	4.51443e+08	1.00058e+09	1.78104e+09	6.60159e+08	1.51746e+09	8.36604e+08	3.15862e+08	6.24121e+08	4.46618e+08	1.20144e+10	1.71625e+10	1.60067e+10
40	A;B	TRUE	PC(16:1(9E)/0:0)	C24 H48 N O7 P	Full match	No results	No results	No results	Not the top hit	-2.57	493.316	494.323	16.497	1.49065e+09	0	0											7	9	2	Multiple matches found	Single match found	2	DDA for preferred ion	[M+H]+1	8.15097e+08	1.10946e+09	5.65543e+08	1.83144e+08	2.02837e+08	3.80793e+08	4.58899e+08	5.12564e+08	5.58268e+08	9.82465e+07	2.1392e+08	9.21332e+07	1.49065e+09	1.43617e+09	1.3719e+09
41	A;B	TRUE	PC(16:0/2:0)	C26 H52 N O8 P	Full match	No results	No results	No results	Full match	-1.01	537.343	538.35	15.441	2.24611e+08	0	0											7	8	1	Multiple matches found	No matches found	1	DDA for preferred ion	[M+H]+1	1.06109e+07	9.91274e+06	6.95045e+07	1.60689e+07	4.37569e+07	5.29084e+07	6.96403e+06	3.22414e+07	1.1029e+07	1.1246e+07	1.64924e+07	1.19946e+07	1.04461e+08	2.24611e+08	2.09738e+08
42	A;B	TRUE	PC(16:0/20:5(5Z,8Z,11Z,14Z,17Z))	C44 H78 N O8 P	Full match	No results	No results	No results	Full match	-2.63	779.544	780.552	18.164	7.54766e+08	0	0											7	12	3	Multiple matches found	No matches found	1	DDA for preferred ion	[M+H]+1	4.47154e+08	4.23294e+08	7.07044e+08	2.79777e+08	4.13484e+08	5.19349e+08	2.88391e+08	5.99357e+08	4.33711e+08	3.14085e+08	4.03232e+08	4.51478e+08	7.54766e+08	6.7349e+08	6.72626e+08
43	A;B	TRUE	PC(14:0/20:5(5Z,8Z,11Z,14Z,17Z))	C42 H74 N O8 P	Full match	No results	No results	No results	Full match	-2.46	751.513	752.521	19.009	1.63285e+08	0	0											7	7	2	Multiple matches found	No matches found	1	DDA for preferred ion	[M+H]+1	1.06921e+08	1.54505e+08	6.09031e+07	8.88953e+06	9.20906e+06	1.52721e+07	1.58059e+08	1.36122e+08	1.63285e+08	3.53923e+07	3.03999e+07	3.07121e+07	4.43227e+07	3.93701e+07	4.11342e+07
44	A;B	TRUE	Palmitamide	C16 H33 N O	Full match	No results	No results	No results	Full match	-2.74	255.256	256.263	17.154	2.2258e+09	0	0											7	8	1	Multiple matches found	No matches found	3	DDA for preferred ion	[M+H]+1	3.47524e+08	3.73206e+08	3.41102e+08	6.44143e+08	9.46763e+08	1.46571e+09	2.09567e+09	1.43943e+09	1.92905e+09	1.91875e+09	1.89199e+09	2.2258e+09	3.56341e+07	2.86682e+07	2.70274e+07
45	A;B	TRUE	PA(18:3(9Z,12Z,15Z)/0:0)	C21 H37 O7 P	Full match	No results	No results	No match	Not the top hit	-2.22	432.227	433.234	15.126	1.13961e+09	1	0											7	24	7	Multiple matches found	Single match found	2	DDA for preferred ion	[M+H]+1	6.06355e+07	4.38113e+07	5.06923e+07	4.13526e+07	3.95623e+07	3.77801e+07	1.40253e+07	2.90493e+07	2.49933e+07	1.62999e+07	1.61363e+07	1.22588e+07	2.59425e+08	3.03148e+08	2.36971e+08
46	A;B	TRUE	Oleamide	C18 H35 N O	Full match	No results	No results	Partial match	Full match	-2.68	281.271	282.278	17.279	7.61687e+09	3	0											7	10	2	Multiple matches found	No matches found	4	DDA for preferred ion	[M+H]+1	1.26218e+09	1.69619e+09	8.81055e+08	2.97511e+09	3.97693e+09	4.73733e+09	7.09891e+09	4.98315e+09	7.19129e+09	6.37808e+09	6.51273e+09	7.61687e+09	2.57034e+08	4.89018e+08	3.59344e+08
47	A;B	TRUE	O-propanoyl-carnitine	C10 H19 N O4	Full match	No results	No results	Full match	Full match	-1.22	217.131	218.138	1.855	2.70651e+09	1	0	96904	CCC(=O)OC(CC(=O)[O-])C[N+](C)(C)C	UFAHZIUFPNSHSL-UHFFFAOYSA-N								5	14	5	Multiple matches found	Multiple matches found	1	DDA for preferred ion	[M+H]+1	4.6677e+08	4.62343e+08	3.97767e+08	1.52396e+08	1.69869e+08	3.15531e+08	1.78191e+09	1.31597e+09	1.62407e+09	9.4228e+07	7.76639e+07	5.74422e+07	2.44153e+09	2.60252e+09	2.20745e+09
48	A;B	TRUE	NP-016371	C40 H75 N O9	Not the top hit	Full match	No results	Partial match	Partial match	-2.77	713.542	714.55	19.127	4.62768e+07	1	1				71.3	67		Endogenous Metabolites; Natural Products/Medicines		Autoprocessed-8105	Autoprocessed	7	17	4	Multiple matches found	Multiple matches found	4	DDA for preferred ion	[M+H]+1	4.56562e+07	4.62768e+07	2.09612e+07	3.54605e+07	3.01488e+07	1.74809e+07	1.21833e+07	1.84721e+07	1.78948e+07	2.28663e+07	4.04694e+07	1.33412e+07	2.64752e+07	2.66613e+07	1.92411e+07
49	A;B	TRUE	N-oleoyl proline	C23 H41 N O3	Full match	No results	No results	No results	Full match	-2.07	379.308	380.315	17.108	2.15598e+09	0	0											7	6	2	Multiple matches found	No matches found	6	DDA for preferred ion	[M+H]+1	1.005e+06	1.14942e+06	1.24233e+06	1.40393e+06	739449	902866	1.34838e+06	918390	1.16565e+06	531598	721918	634716	5.07254e+08	4.22241e+08	3.88181e+08
50	A;B	TRUE	N-(2E,7Z-tetradecadienoyl)-homoserine lactone	C18 H29 N O3	Full match	No results	No results	Partial match	Full match	-1.59	307.214	308.222	11.535	3.11539e+08	4	0											7	6	1	Multiple matches found	Multiple matches found	2	DDA for preferred ion	[M+H]+1	460778	466577	487751	375947	339911	378175	454545	618838	934751	275422	255667	255804	5.04803e+06	1.34349e+07	1.06206e+07
51	A;B	TRUE	N-(2-phenoxy-ethyl) arachidonoyl amine	C28 H41 N O2	Full match	No results	No results	Partial match	Full match	-1.97	423.313	424.32	17.841	6.79667e+08	1	0											7	12	3	Single match found	Multiple matches found	2	DDA for preferred ion	[M+H]+1	633497	590877	806533	813513	838763	884685	4.24582e+06	907399	1.95083e+06	1.62036e+06	3.06859e+06	3.36806e+06	1.28121e+08	9.53246e+07	7.94876e+07
52	A;B	TRUE	N-(15-methyl-hexadecanoyl) glycine	C19 H37 N O3	Full match	No results	No results	No results	Full match	-2.04	327.277	328.284	13.446	2.35477e+08	0	0											7	4	1	Multiple matches found	Multiple matches found	1	DDA for preferred ion	[M+H]+1	8.25718e+07	3.70217e+07	2.50526e+07	1.11851e+07	1.08087e+07	9.99125e+06	1.17126e+08	1.00269e+08	1.49366e+08	1.38283e+07	1.13864e+07	1.24404e+07	1.75433e+08	2.35477e+08	1.56583e+08
53	A;B	TRUE	N,N-dimethyl-Safingol	C20 H43 N O2	Full match	No results	No results	No results	Full match	-2.59	329.329	330.336	16.051	3.02962e+08	0	0											7	4	1	Single match found	No matches found	1	DDA for preferred ion	[M+H]+1	1.23953e+08	1.1931e+08	2.59704e+08	2.73135e+08	2.45758e+08	2.30463e+08	9.16244e+07	3.02962e+08	2.28481e+08	2.50653e+08	7.89437e+07	2.32949e+08	7.51824e+07	5.35809e+07	5.37714e+07
54	A;B	TRUE	methyl 5R,6R-epoxy-9E-eicosen-7-ynoate	C21 H34 O3	Full match	No results	No results	Partial match	Full match	-2.06	334.25	335.257	17.11	3.55428e+09	14	0											7	4	1	Multiple matches found	Multiple matches found	1	DDA for preferred ion	[M+H]+1	2.42152e+07	2.66578e+07	1.63762e+07	1.73731e+07	1.97717e+07	1.72749e+07	2.79091e+07	5.36719e+07	2.93208e+07	9.06929e+06	8.57879e+06	2.39517e+07	2.7226e+08	8.71969e+07	3.37535e+08
55	A;B	TRUE	Mayolene-19	C37 H66 O4	Full match	No results	No results	No results	Full match	-1.97	574.495	575.502	20.253	3.64717e+07	0	0											7	8	2	Single match found	No matches found	1	DDA for preferred ion	[M+H]+1	3.16601e+07	3.57291e+07	2.77413e+07	2.65506e+07	2.86676e+07	1.34648e+07	3.2156e+07	2.21853e+07	2.32076e+07	3.01841e+07	3.22144e+07	2.16728e+07	2.30898e+07	2.44734e+07	2.50153e+07
56	A;B	TRUE	Linoleamide	C18 H33 N O	Full match	No results	No results	Partial match	Full match	-2.61	279.255	280.263	16.885	1.06602e+09	1	0											7	6	1	Single match found	No matches found	3	DDA for preferred ion	[M+H]+1	1.89173e+08	2.7427e+08	2.24111e+08	4.65118e+08	4.31719e+08	6.46604e+08	8.70028e+08	6.71617e+08	1.06602e+09	7.53939e+08	6.73586e+08	9.17521e+08	2.47938e+07	4.73232e+07	4.54633e+07
57	A;B	TRUE	Lauroyl diethanolamide	C16 H33 N O3	Full match	No results	No results	No results	Full match	-2.63	287.245	288.253	14.838	2.75649e+08	0	0											7	3	1	Multiple matches found	No matches found	2	DDA for preferred ion	[M+H]+1	1.01867e+06	892518	1.7385e+08	1.56367e+08	1.40889e+08	1.66396e+08	1.36476e+06	1.87244e+08	1.48837e+08	2.03307e+08	1.24667e+06	1.57467e+08	1.21117e+06	1.8413e+06	1.72035e+06
58	A;B	TRUE	Isononadecasphinganine	C19 H41 N O2	Full match	No results	No results	No results	Full match	-2.24	315.313	316.32	15.479	9.22802e+07	0	0											7	8	1	Single match found	No matches found	1	DDA for preferred ion	[M+H]+1	1.84746e+07	2.07314e+07	2.67615e+07	2.61035e+07	2.59299e+07	2.2459e+07	1.95784e+07	2.86058e+07	9.22802e+07	2.4579e+07	1.72597e+07	1.86634e+07	2.20297e+07	2.04044e+07	1.91559e+07
59	A;B	TRUE	Isolinderanolide E	C21 H36 O3	Full match	No results	No results	Partial match	Full match	-2.77	336.266	337.273	16.51	1.33277e+09	3	0											7	10	4	Multiple matches found	Multiple matches found	1	DDA for preferred ion	[M+H]+1	3.21468e+08	3.91081e+08	2.45652e+08	2.4102e+08	2.41967e+08	2.51863e+08	3.09542e+08	2.19292e+08	2.9974e+08	2.17552e+08	2.47192e+08	1.74727e+08	1.01637e+09	1.24558e+09	1.33277e+09
60	A;B	TRUE	Hydrosorbic acid	C6 H10 O2	Full match	No results	No results	Partial match	Full match	1.17	114.068	115.075	5.919	1.78536e+08	3	0											7	20	5	Multiple matches found	Multiple matches found	1	DDA for preferred ion	[M+H]+1	1.78536e+08	1.44019e+08	1.3117e+08	7.63688e+07	9.55029e+07	1.14381e+08	1.20631e+08	1.40399e+08	9.02976e+07	8.09358e+07	5.71496e+07	5.34096e+07	1.28602e+08	1.25565e+08	9.96759e+07
61	A;B	TRUE	GlcCer(d18:3(4E,8E,10E)(9Me)/16:0)	C41 H75 N O8	Full match	No results	No results	No results	Full match	-2.62	709.547	710.555	19.337	9.0061e+08	0	0											7	7	2	Single match found	Single match found	1	DDA for preferred ion	[M+H]+1	5.87581e+08	6.73767e+08	4.8516e+08	6.29486e+08	6.38928e+08	5.6956e+08	4.5758e+08	2.7677e+08	3.64022e+08	6.15568e+08	5.60488e+08	4.25721e+08	6.69327e+08	6.01878e+08	5.7966e+08
62	A;B	TRUE	GlcCer(d18:2(4E,8Z)/17:0(2OH[R]))	C41 H77 N O9	Full match	No results	No results	No results	Full match	-2.67	727.558	728.565	19.337	7.48481e+08	0	0											7	7	2	Multiple matches found	Multiple matches found	4	DDA for preferred ion	[M+H]+1	5.07185e+08	5.8285e+08	4.32664e+08	5.56414e+08	5.48761e+08	5.04874e+08	4.01722e+08	2.59891e+08	3.25101e+08	5.49568e+08	5.10946e+08	4.10519e+08	5.65187e+08	4.92657e+08	5.00532e+08
63	A;B	TRUE	Ficulinic acid B	C28 H52 O3	Full match	No results	No results	No results	Full match	-2.66	436.39	437.398	18.486	2.05395e+08	0	0											7	8	3	Multiple matches found	No matches found	2	DDA for preferred ion	[M+H]+1	1.87522e+08	2.05395e+08	9.44911e+07	5.97998e+07	3.00985e+07	3.51738e+07	3.17067e+06	2.58697e+06	4.36574e+06	6.62214e+06	3.81807e+07	4.89138e+06	426457	478898	563444
64	A;B	TRUE	Eicosanoyl-EA	C22 H45 N O2	Full match	No results	No results	No match	Full match	-2.77	355.344	356.351	16.196	1.33116e+08	1	0											7	5	1	Single match found	Single match found	1	DDA for preferred ion	[M+H]+1	3.12229e+07	2.9703e+07	1.04279e+08	1.09792e+08	9.35693e+07	1.03338e+08	2.76276e+07	1.31665e+08	1.1255e+08	1.0874e+08	2.19367e+07	1.09496e+08	2.06697e+07	1.99764e+07	1.93204e+07
65	A;B	TRUE	dodecanamide	C12 H25 N O	Full match	No results	No results	Full match	Full match	-1.78	199.193	200.201	15.549	1.46209e+08	1	0	13618	CCCCCCCCCCCC(N)=O	ILRSCQWREDREME-UHFFFAOYSA-N								7	3	1	Single match found	No matches found	1	DDA for preferred ion	[M+H]+1	3.05298e+07	3.39792e+07	1.11869e+08	1.35976e+08	1.112e+08	9.28922e+07	2.6087e+07	1.46209e+08	1.07189e+08	1.09012e+08	2.23092e+07	1.05016e+08	1.13075e+07	7.98383e+06	8.06882e+06
66	A;B	TRUE	DGCC(20:5/16:1)	C46 H77 N O8	Full match	No results	No results	No results	Full match	-1.54	771.564	772.571	19.15	1.31689e+08	0	0											6	16	4	Single match found	Single match found	1	DDA for preferred ion	[M+H]+1	250816	283568	353305	203689	241707	286605	250593	327966	286441	248431	241348	256892	5.58204e+07	3.43757e+06	996290
67	A;B	TRUE	DG(18:3(6Z,9Z,12Z)/16:0/0:0)[iso2]	C37 H66 O5	Full match	No results	No results	No results	Full match	-2.32	590.49	591.497	18.743	2.63051e+08	0	0											7	16	4	Multiple matches found	No matches found	1	DDA for preferred ion	[M+H]+1	4.10058e+07	2.68465e+07	3.00719e+07	2.59059e+07	5.66236e+07	4.03052e+07	2.39344e+07	2.82556e+07	2.82639e+07	3.7445e+07	4.40214e+07	4.08902e+07	7.04336e+07	1.59044e+08	1.05343e+08
68	A;B	TRUE	DG(16:1(9Z)/20:4(5Z,8Z,11Z,14Z)/0:0)[iso2]	C39 H66 O5	Full match	No results	No results	No results	Full match	-2.22	614.49	615.497	18.455	6.83185e+08	0	0											7	12	3	Multiple matches found	No matches found	1	DDA for preferred ion	[M+H]+1	2.07798e+08	8.24844e+07	6.83946e+07	9.47968e+07	1.04221e+08	1.07377e+08	7.68451e+07	1.03729e+08	1.04454e+08	6.23582e+07	6.72552e+07	8.89855e+07	4.55175e+08	5.3943e+08	6.83185e+08
69	A;B	TRUE	cis-9,19-epoxy-3Z,6Z-heptadecadiene	C17 H30 O	Full match	No results	No results	Partial match	Full match	-2.56	250.229	251.236	16.004	9.59845e+07	2	0											7	10	2	Multiple matches found	No matches found	1	DDA for preferred ion	[M+H]+1	6.65408e+07	9.59845e+07	4.13453e+07	2.92203e+07	2.68023e+07	2.4804e+07	6.49193e+06	1.37675e+07	1.18968e+07	5.54968e+06	5.39233e+06	3.49848e+06	7.10618e+06	8.31169e+06	4.07386e+06
70	A;B	TRUE	Cer(d18:2/16:0)	C34 H65 N O3	Full match	No results	No results	Partial match	Full match	-1.42	535.496	536.503	19.839	1.2357e+08	1	0											7	12	4	Multiple matches found	No matches found	1	DDA for preferred ion	[M+H]+1	3.69595e+06	2.50472e+06	4.01825e+06	9.14653e+06	7.74863e+06	5.43357e+06	2.4003e+07	1.82378e+07	2.31131e+07	1.32207e+07	1.49951e+07	1.13043e+07	2.55332e+07	2.75267e+07	2.74134e+07
71	A;B	TRUE	Cer(d18:2(4E,8Z)/18:0(2OH[R]))	C36 H69 N O4	Full match	No results	No results	No results	Full match	-1.73	579.522	580.529	19.221	8.02034e+07	0	0											7	7	2	Multiple matches found	No matches found	2	DDA for preferred ion	[M+H]+1	8.78056e+06	5.96304e+06	3.3337e+06	1.15349e+06	1.13003e+06	1.28657e+06	4.37409e+06	2.18098e+06	5.23989e+06	1.63909e+06	1.46822e+06	1.71071e+06	6.03285e+07	8.02034e+07	7.76786e+07
72	A;B	TRUE	Cer(d15:2(4E,6E)/20:0(2OH))	C35 H67 N O4	Full match	No results	No results	No results	Full match	-2.11	565.506	566.513	19.338	5.5916e+07	0	0											7	8	1	Single match found	Single match found	1	DDA for preferred ion	[M+H]+1	3.88752e+07	4.33847e+07	2.97656e+07	3.89964e+07	4.1441e+07	3.66046e+07	2.96522e+07	1.76498e+07	2.29033e+07	3.95708e+07	3.67451e+07	2.75015e+07	4.20124e+07	3.77857e+07	3.69096e+07
73	A;B	TRUE	Capraldehyde	C10 H20 O	Full match	No results	No results	Full match	Full match	-1.81	156.151	157.158	12.002	9.38873e+07	7	0	7883	CCCCCCCCCC=O	KSMVZQYAVGTKIV-UHFFFAOYSA-N								7	6	1	Multiple matches found	Single match found	1	DDA for preferred ion	[M+H]+1	7.34452e+07	9.38873e+07	6.56485e+07	2.12915e+07	2.18362e+07	3.04435e+07	584426	1.11903e+06	451072	7.42583e+06	4.36045e+06	2.99263e+06	394274	560686	519029
74	A;B	TRUE	C16 Sphinganine	C16 H35 N O2	Full match	No results	No results	Full match	Full match	-2.97	273.266	274.273	14.159	1.23382e+10	1	0	571105	CCCCCCCCCCCCC[C@@H](O)[C@@H](N)CO	ZKLREJQHRKUJHD-JKSUJKDBSA-N								7	3	1	Single match found	No matches found	2	DDA for preferred ion	[M+H]+1	2.0407e+09	1.97594e+09	9.60562e+09	7.97459e+09	7.89034e+09	7.63977e+09	1.80563e+09	1.23382e+10	7.70261e+09	8.36759e+09	1.42473e+09	7.34659e+09	1.50478e+09	1.58358e+09	1.42058e+09
75	A;B	TRUE	Biemamide A	C24 H44 N4 O4	Full match	No results	No results	No results	Full match	-2.42	452.335	453.342	8.745	1.42574e+09	0	0											7	7	1	No matches found	Multiple matches found	2	DDA for preferred ion	[M+H]+1	978333	2.49552e+06	9.33357e+08	7.50608e+08	7.09957e+08	7.06076e+08	498911	1.42574e+09	7.28809e+08	8.6685e+08	229557	7.45033e+08	323535	327015	411484
76	A;B	TRUE	avocadenyne acetate	C19 H32 O4	Full match	No results	No results	Partial match	Full match	-2.18	324.229	325.237	15.465	2.43592e+09	6	0											7	3	1	Multiple matches found	Multiple matches found	3	DDA for preferred ion	[M+H]+1	3.00999e+07	1.7348e+07	4.50397e+07	4.86354e+07	1.24099e+08	1.12228e+08	4.7478e+07	1.4414e+08	7.04564e+07	2.06375e+07	4.00302e+07	1.5109e+08	2.6284e+08	5.06789e+08	1.286e+09
77	A;B	TRUE	9-OxoODE	C18 H30 O3	Full match	No results	Partial match	Full match	Full match	-2.22	294.219	295.226	14.851	1.24944e+09	17	0	8014803	CCCCC/C=C\C=C\C(=O)CCCCCCCC(=O)O	LUZSWWYKKLTDHU-ZJHFMPGASA-N								7	11	3	Multiple matches found	Multiple matches found	1	DDA for preferred ion	[M+H]+1	1.3137e+08	3.57587e+08	1.04996e+08	1.39024e+08	1.4958e+08	1.45594e+08	5.65943e+07	1.47827e+08	8.59953e+07	4.9099e+07	6.00144e+07	4.04358e+07	2.55097e+08	4.54995e+08	3.73054e+08
78	A;B	TRUE	9-hydroxy-5Z-nonenoic acid	C9 H16 O3	Full match	No results	Partial match	Partial match	Full match	-2.36	172.11	173.117	10.316	2.15705e+08	9	0											7	14	4	Multiple matches found	Multiple matches found	2	DDA for preferred ion	[M+H]+1	1.3669e+08	1.29125e+08	1.02186e+08	2.15705e+08	2.15559e+08	1.99357e+08	9.01762e+07	1.11183e+08	1.04106e+08	2.37374e+07	1.23543e+08	2.401e+07	1.04398e+07	2.90239e+07	2.34281e+07
79	A;B	TRUE	8Z,11Z,14Z-heptadecatrienal	C17 H28 O	Full match	No results	No results	Full match	Full match	-2.17	248.213	249.221	15.746	4.48589e+08	2	0	4935450	CC/C=C\C/C=C\C/C=C\CCCCCCC=O	NIPNNUONNZABRE-PDBXOOCHSA-N								7	5	2	Multiple matches found	No matches found	1	DDA for preferred ion	[M+H]+1	1.38528e+07	1.59974e+07	2.09659e+07	2.0968e+07	2.25287e+07	2.33928e+07	1.13839e+07	1.90485e+07	1.35237e+07	1.24682e+07	1.05117e+07	9.91883e+06	1.93732e+08	2.98211e+08	2.69175e+08
80	A;B	TRUE	5,6-undecadien-8,10-diyn-1-ol	C11 H12 O	Full match	No results	No results	No results	Full match	-1.45	160.089	161.096	11.2	1.21403e+08	0	0											7	6	1	Single match found	No matches found	1	DDA for preferred ion	[M+H]+1	5.59624e+07	7.33646e+07	5.24173e+07	7.71641e+06	7.49858e+06	1.70325e+07	1.15489e+08	1.21403e+08	1.0829e+08	8.36351e+06	1.02204e+07	6.76882e+06	7.15761e+07	9.479e+07	9.64545e+07
81	A;B	TRUE	3E,9Z,12Z,15Z-octadecatetraenoic acid	C18 H28 O2	Full match	No results	No results	Partial match	Full match	-2.23	276.208	277.216	15.682	2.1347e+10	6	0											7	30	6	Multiple matches found	Multiple matches found	1	DDA for preferred ion	[M+H]+1	9.66339e+08	6.92805e+08	9.38985e+08	6.70912e+08	7.0533e+08	7.79442e+08	4.51427e+08	8.13023e+08	5.80452e+08	2.77261e+08	4.06831e+08	2.09261e+08	9.64314e+09	1.3098e+10	1.15773e+10
82	A;B	TRUE	3,5,7,9,11-dodecapentaenoic acid	C12 H14 O2	Full match	No results	No results	Partial match	Full match	-1.4	190.099	191.106	9.277	8.65783e+07	10	0											7	12	2	Multiple matches found	Multiple matches found	1	DDA for preferred ion	[M+H]+1	1.32557e+07	1.06163e+07	2.90224e+07	1.9196e+07	1.73428e+07	1.14354e+07	2.45479e+07	8.65783e+07	4.51473e+07	7.63774e+07	5.5273e+07	3.64646e+07	1.67738e+07	2.42401e+07	2.52666e+07
83	A;B	TRUE	2E,6Z,8Z,12E-hexadecatetraenoic acid	C16 H24 O2	Full match	No results	No results	Partial match	Full match	-2.41	248.177	249.184	14.853	1.09343e+08	1	0											7	2	0	Multiple matches found	Multiple matches found	1	DDA for preferred ion	[M+H]+1	1.30932e+07	1.56117e+07	1.09343e+08	8.96449e+07	8.62942e+07	7.94213e+07	1.19115e+07	1.07365e+08	8.94519e+07	9.00539e+07	7.21343e+06	8.48266e+07	1.23586e+07	8.58391e+06	3.28927e+07
84	A;B	TRUE	28:7(n-6)	C28 H42 O2	Full match	No results	No results	Partial match	Full match	-1.76	410.318	411.325	17.639	3.21401e+09	2	0											7	14	4	Multiple matches found	Multiple matches found	2	DDA for preferred ion	[M+H]+1	4.96242e+08	5.85231e+08	5.20453e+08	4.06125e+08	3.73579e+08	3.58968e+08	1.42774e+09	4.98009e+08	1.17299e+09	3.94601e+08	2.89557e+08	1.63013e+08	3.11693e+09	2.88813e+09	3.21401e+09
85	A;B	TRUE	2-hydroxy-8-(2-octylcycloprop-1-en-1-yl)octanoic acid;	C19 H34 O3	Full match	No results	No results	Partial match	Full match	-2.19	310.25	311.257	16.526	4.03512e+09	3	0											7	5	1	Multiple matches found	Multiple matches found	3	DDA for preferred ion	[M+H]+1	1.3448e+07	3.25045e+07	1.50164e+07	1.23741e+07	2.64881e+07	2.10429e+07	6.43209e+06	3.84899e+07	7.89117e+06	3.04131e+06	2.22611e+06	1.92837e+07	1.35057e+07	1.37879e+07	3.16885e+07
86	A;B	TRUE	2-hydroxy-10-undecenoic acid	C11 H20 O3	Full match	No results	No results	Partial match	Full match	-1.92	200.141	201.148	11.52	3.45537e+08	2	0											7	6	1	Multiple matches found	Multiple matches found	1	DDA for preferred ion	[M+H]+1	3.16032e+08	3.45537e+08	2.25509e+08	2.80939e+08	2.1043e+08	2.72793e+08	2.67815e+07	4.74706e+07	3.14473e+07	9.58919e+06	2.65727e+07	8.03933e+06	3.83155e+06	1.50304e+07	1.21123e+07
87	A;B	TRUE	2-decylenic acid	C10 H18 O2	Full match	Invalid mass	No results	Partial match	Full match	-2.17	170.13	171.138	11.743	8.0321e+08	15	1						60.3	Endogenous Metabolites; Natural Products/Medicines		Autoprocessed-5730	Autoprocessed	7	3	1	Multiple matches found	Multiple matches found	1	DDA for preferred ion	[M+H]+1	5.71596e+08	8.0321e+08	4.89962e+08	1.95462e+08	1.75553e+08	2.75661e+08	4.86581e+07	7.74848e+07	5.18612e+07	2.87273e+07	7.64785e+07	3.05808e+07	9.32378e+06	1.45938e+07	1.48482e+07
88	A;B	TRUE	2,6-nonadienoic acid	C9 H14 O2	Full match	No results	No results	Partial match	Full match	-1.69	154.099	155.106	11.126	7.51701e+07	3	0											7	20	5	Multiple matches found	Multiple matches found	1	DDA for preferred ion	[M+H]+1	2.53178e+07	3.45186e+07	2.59249e+07	2.39906e+07	2.52938e+07	3.45117e+07	3.63611e+07	7.51701e+07	4.40173e+07	3.01091e+07	3.19162e+07	2.97256e+07	1.77376e+07	3.19615e+07	3.44692e+07
89	A;B	TRUE	2,4,7-Decatrienoic acid	C10 H14 O2	Full match	No results	No results	Partial match	Full match	-1.46	166.099	167.106	10.724	9.80962e+07	24	0											7	16	2	Multiple matches found	Multiple matches found	1	DDA for preferred ion	[M+H]+1	5.61252e+07	5.78419e+07	4.98186e+07	9.29789e+07	9.80962e+07	9.37456e+07	3.75987e+07	5.99612e+07	5.20914e+07	1.58881e+07	5.03047e+07	1.76629e+07	1.65062e+07	2.83086e+07	2.60963e+07
90	A;B	TRUE	12R,13S-epoxy-9S-hydroxy-10E-octadecenoic acid	C18 H32 O4	Full match	No results	Partial match	Full match	Full match	-2.2	312.229	313.237	15.433	2.17071e+08	15	0	10128357	CCCCC[C@@H]1O[C@@H]1/C=C/[C@@H](O)CCCCCCCC(=O)O	WCCLYKMJXGYGEN-SYMVGPSASA-N								7	5	1	Multiple matches found	Multiple matches found	3	DDA for preferred ion	[M+H]+1	5.63121e+06	7.19576e+06	2.20059e+06	3.32265e+06	2.31092e+06	3.52801e+06	2.53071e+06	1.2134e+06	1.07617e+06	1.64597e+06	1.23594e+06	698495	8.59475e+06	9.78874e+06	8.70024e+06
91	A;B	TRUE	12-oxo-PDA	C18 H28 O3	Full match	No results	Partial match	Full match	Full match	-1.99	292.203	293.211	15.126	6.90827e+08	16	0	4444088	CC/C=C\C[C@@H]1C(=O)C=C[C@@H]1CCCCCCCC(=O)O	PMTMAFAPLCGXGK-JMTMCXQRSA-N								7	4	1	Multiple matches found	Multiple matches found	2	DDA for preferred ion	[M+H]+1	3.09704e+07	1.13664e+07	3.64192e+07	2.99217e+07	3.625e+07	3.66125e+07	3.29536e+07	6.80942e+07	4.24242e+07	3.20307e+07	2.7189e+07	2.19576e+07	2.2123e+08	6.90827e+08	4.87168e+08
92	A;B	TRUE	11beta-Hydroxyisoandrosterone	C19 H30 O3	Full match	No results	No results	Full match	Full match	-1.83	306.219	307.226	17.276	6.7604e+08	12	0	92020	C[C@]12CC[C@@H](O)C[C@H]1CC[C@@H]1[C@@H]2[C@@H](O)C[C@]2(C)C(=O)CC[C@@H]12	PIXFHVWJOVNKQK-DLAZEALESA-N								7	8	2	Multiple matches found	Multiple matches found	2	DDA for preferred ion	[M+H]+1	1.78381e+06	8.51984e+06	2.20957e+06	2.95143e+06	2.25134e+06	1.55303e+06	1.40575e+06	2.28383e+06	1.64864e+06	1.35659e+06	1.42285e+06	5.04578e+06	1.20479e+07	5.79429e+06	3.28628e+07
93	A;B	TRUE	10,11-epoxy-3,7,11-trimethyl-2E,6E-tridecadienoic acid	C16 H26 O3	Full match	No results	No results	Not the top hit	Full match	-2.31	266.188	267.195	13.549	2.63477e+08	10	0	4573569	CC[C@]1(C)O[C@@H]1CC/C(C)=C/CC/C(C)=C/C(=O)O	CZRJNVJQSPMQTQ-XKLQKUTNSA-N								7	7	2	Multiple matches found	Multiple matches found	1	DDA for preferred ion	[M+H]+1	4.32961e+07	9.4713e+07	2.63477e+08	3.1077e+07	2.46879e+07	2.08878e+07	7.04362e+06	8.12235e+06	9.08319e+06	4.35806e+06	1.4776e+07	4.48982e+06	1.60258e+07	1.57661e+07	2.63042e+07
94	A;B	TRUE	1-(2-methoxy-5Z,9Z-hexacosadienyl)-sn-glycero-3-phosphoserine	C33 H64 N O9 P	Full match	No results	No results	No results	Full match	-2.87	649.43	650.437	17.283	8.88522e+08	0	0											7	6	2	Multiple matches found	No matches found	1	DDA for preferred ion	[M+H]+1	9.20191e+07	5.53532e+07	1.65811e+08	1.05281e+08	1.8898e+08	3.04027e+08	8.61961e+07	3.89112e+08	2.01257e+08	2.58766e+08	2.52042e+08	2.61374e+08	5.24564e+07	2.64134e+08	1.99523e+08
95	A;B	TRUE	(4E,8E,9Me-d19:2)sphingosine	C19 H37 N O2	Full match	No results	No results	No results	Full match	-2.56	311.282	312.289	15.808	3.34516e+09	0	0											7	3	1	Single match found	No matches found	1	DDA for preferred ion	[M+H]+1	1.71854e+09	1.01734e+09	1.13835e+09	2.28391e+08	3.07155e+08	6.57768e+08	7.5196e+08	4.31896e+08	7.31378e+08	6.33788e+08	5.52895e+08	6.69661e+08	1.94205e+09	3.34516e+09	2.69692e+09
96	A;B	TRUE	(3R,4S)-(6S,7R)-Diepoxy-9Z-heneicosene	C21 H38 O2	Full match	No results	No results	No results	Full match	-1.88	322.287	323.294	18.458	7.48166e+07	0	0											6	18	7	Multiple matches found	No matches found	2	DDA for preferred ion	[M+H]+1	417433	416721	354308	711603	278194	279591	239070	295387	247240	228290	1.52347e+06	833803	4.32343e+06	1.59725e+06	5.93167e+06
97	A;B	TRUE	(2S,3R,4E,8E,9′Z,12′Z)-N-9′,12′-octadecadienoyl-2-amino-9-methyl-4,8-octadecadiene-1,3-diol	C37 H67 N O3	Full match	No results	No results	No results	Full match	-2.05	573.511	574.518	19.488	3.44735e+08	0	0											7	17	3	No matches found	Single match found	2	DDA for preferred ion	[M+H]+1	3.02332e+07	1.69436e+07	2.07506e+07	2.04031e+06	2.71003e+06	3.57362e+06	4.21523e+06	1.46392e+06	3.44933e+06	1.43547e+06	1.87269e+06	2.57244e+06	1.18612e+08	2.24211e+08	1.93811e+08
98	A;B	TRUE	(2R)-2-[(2R,5S)-5-[(2S)-2-hydroxybutyl]oxolan-2-yl]propanoic acid	C11 H20 O4	Full match	Full match	No results	Partial match	Not the top hit	-2	216.136	217.143	10.251	9.62559e+07	5	1				53.9	63.2		Endogenous Metabolites; Natural Products/Medicines		Autoprocessed-3171	Autoprocessed	7	13	5	Multiple matches found	Multiple matches found	2	DDA for preferred ion	[M+H]+1	1.44103e+07	1.30142e+07	1.81658e+07	1.54396e+07	1.70081e+07	1.4911e+07	2.11315e+07	2.32431e+07	2.30986e+07	1.158e+07	1.41512e+07	8.33318e+06	4.48913e+07	9.18942e+07	7.39216e+07
99	A;B	TRUE	PS(O-18:0/18:3(6Z,9Z,12Z))	C42 H78 N O9 P	Full match	No results	No results	No results	Full match	-1.25	771.54	772.546	18.089	1.66936e+08	0	0											7	6	2	Multiple matches found	No matches found	2	DDA for preferred ion	[M+H]+1	6.64317e+07	6.51834e+07	1.37663e+08	3.42507e+07	7.99251e+07	1.4696e+08	4.8204e+07	1.3181e+08	5.82627e+07	2.63104e+07	4.27455e+07	3.15185e+07	1.1268e+08	1.66936e+08	1.48527e+08
100	A;B	FALSE	PE(18:1(9Z)/0:0)	C23 H46 N O7 P	Full match	No results	No results	No results	Full match	-1.86	479.3	480.308	16.923	7.16083e+08	0	0											7	6	2	Multiple matches found	No matches found	3	DDA for preferred ion	[M+H]+1	1.22632e+08	1.45879e+08	8.38732e+07	1.85909e+08	1.58614e+08	1.18559e+08	1.39112e+08	7.83123e+07	1.30276e+08	9.71858e+07	9.24423e+07	7.65489e+07	6.5221e+08	6.96133e+08	7.16083e+08
101	A;B	FALSE	9,10-dehydropellitorine	C14 H23 N O	Full match	No results	No results	Partial match	Full match	-1.5	221.178	222.185	11.354	6.54387e+07	1	0											7	7	1	Multiple matches found	No matches found	1	DDA for preferred ion	[M+H]+1	227028	216288	4.04682e+07	1.76765e+07	2.50105e+07	1.58196e+07	190352	6.54387e+07	1.43348e+07	1.90333e+07	170733	3.03281e+07	255835	291493	271132
102	A;B	TRUE	Mycinonic acid II	C10 H16 O3	Full match	No results	No results	Partial match	Full match	-2.86	184.109	207.099	10.725	6.38171e+07	19	0											7	4	1	Multiple matches found	Multiple matches found	3	DDA for other ion	[M+Na]+1	2.82938e+07	2.98446e+07	2.48126e+07	6.09809e+07	6.38171e+07	5.6721e+07	2.18264e+07	3.00205e+07	3.18377e+07	6.02902e+06	3.09857e+07	6.41841e+06	622459	2.97577e+06	2.08805e+06
103	A;B	TRUE	MG(18:0/0:0/0:0)[rac]	C21 H42 O4	Full match	No results	No results	Full match	Full match	-2.71	358.307	381.297	17.773	2.13428e+09	1	0	23095	CCCCCCCCCCCCCCCCCC(=O)OCC(O)CO	VBICKXHEKHSIBG-UHFFFAOYSA-N								7	15	3	Multiple matches found	Single match found	3	DDA for other ion	[M+Na]+1	1.49341e+09	1.46528e+09	6.56018e+08	2.13428e+09	7.0424e+08	6.67456e+08	3.60569e+08	7.25413e+08	8.23924e+08	9.68366e+08	6.6379e+08	1.42487e+09	5.71896e+08	2.95333e+08	2.72347e+08
104	A;B	TRUE	MG(16:0/0:0/0:0)[rac]	C19 H38 O4	Full match	No results	No results	No results	Full match	-3.12	330.276	353.265	17.261	3.47298e+09	0	0											7	16	2	Multiple matches found	Single match found	2	DDA for other ion	[M+Na]+1	1.04981e+09	9.92118e+08	5.74602e+08	3.47298e+09	1.42073e+09	1.32873e+09	3.63617e+08	1.31696e+09	7.82595e+08	1.40576e+09	7.39947e+08	1.54704e+09	2.60641e+08	1.92059e+08	1.809e+08
105	A;B	TRUE	Japanic acid	C21 H40 O4	Full match	No results	No results	Partial match	Full match	-2.82	356.292	379.281	17.38	1.54005e+09	3	0											7	17	3	Multiple matches found	No matches found	2	DDA for other ion	[M+Na]+1	5.4963e+08	2.95358e+08	8.92432e+07	1.54005e+09	5.2718e+08	1.93516e+08	1.44541e+08	1.95707e+08	2.49769e+08	3.28179e+07	4.76448e+07	4.55624e+07	1.32116e+08	3.66186e+07	8.5378e+07
106	A;B	TRUE	GlcCer(d18:1(8Z)/16:0(2OH[R]))	C40 H77 N O9	Full match	No results	No results	No results	Full match	-2.67	715.558	738.547	19.496	1.03136e+08	0	0											7	24	6	Multiple matches found	No matches found	4	DDA for other ion	[M+Na]+1	8.22744e+06	6.88028e+06	5.60256e+06	5.36741e+07	4.08464e+07	2.0265e+07	2.13658e+07	1.28184e+07	1.6536e+07	3.62421e+07	4.8886e+07	3.81681e+07	5.04291e+07	3.79541e+07	3.73702e+07
107	A;B	TRUE	DG(17:1(9Z)/17:2(9Z,12Z)/0:0)[iso2]	C37 H66 O5	Full match	No results	No results	No results	Full match	-1.64	590.49	613.479	19.048	3.63896e+08	0	0											7	16	4	Multiple matches found	No matches found	2	DDA for other ion	[M+Na]+1	3.33824e+06	1.89551e+06	4.11283e+06	3.08443e+06	3.40883e+06	919600	5.66998e+06	1.80515e+06	5.84907e+06	3.7167e+06	3.76095e+06	1.40759e+06	1.00585e+07	9.15591e+06	1.48265e+07
108	A;B	TRUE	Ceriporic acid B	C21 H38 O4	Full match	No results	No results	Partial match	Full match	-2.75	354.276	377.265	16.912	2.16694e+08	4	0											5	9	2	Multiple matches found	No matches found	2	DDA for other ion	[M+Na]+1	1.42713e+08	8.2158e+07	3.00284e+07	2.16694e+08	1.01349e+08	5.52726e+07	6.29528e+07	4.68808e+07	7.44435e+07	3.17952e+07	2.96623e+07	7.23795e+07	1.33796e+08	4.45629e+07	1.24991e+08
109	A;B	TRUE	Cer(d14:1(4E)/20:0(2OH))	C34 H67 N O4	Full match	No results	No results	No results	Full match	-1.49	553.506	576.495	19.833	7.13474e+07	0	0											7	26	6	Multiple matches found	No matches found	4	DDA for other ion	[M+Na]+1	1.73355e+06	529986	1.07217e+06	8.65056e+06	5.46862e+06	2.84738e+06	1.01181e+07	8.70928e+06	1.25894e+07	9.33029e+06	9.92728e+06	7.42917e+06	1.59264e+07	1.43351e+07	1.1184e+07
110	A;B	TRUE	13,16-docosadienoic acid	C22 H40 O2	Full match	No results	No results	Full match	Full match	-2.25	336.302	359.291	18.58	1.1664e+08	1	0	4471979	CCCCC/C=C\C/C=C\CCCCCCCCCCCC(=O)O	HVGRZDASOHMCSK-HZJYTTRNSA-N								7	18	4	Multiple matches found	No matches found	2	DDA for other ion	[M+Na]+1	3.38128e+06	3.9215e+06	871108	6.94622e+06	5.78551e+06	3.71923e+06	1.74174e+07	6.05328e+06	8.45753e+06	1.99579e+07	4.00101e+07	5.23451e+06	1.1462e+08	3.15809e+07	7.69454e+07
111	A;B	TRUE	MG(18:2(9Z,12Z)/0:0/0:0)[rac]	C21 H38 O4	Full match	Invalid mass	No results	Partial match	Full match	-2.79	354.276	377.265	17.016	2.11407e+09	4	1						58.4	Endogenous Metabolites; Natural Products/Medicines		Autoprocessed-7827	Autoprocessed	7	8	2	Multiple matches found	No matches found	2	DDA for preferred ion	[M+Na]+1	1.62595e+09	9.53531e+08	3.1939e+08	2.11407e+09	1.12865e+09	6.07242e+08	5.96621e+08	4.77645e+08	6.08416e+08	1.42584e+08	2.64562e+08	4.26348e+08	1.56926e+09	3.28113e+08	7.9641e+08
112	A;B	TRUE	20:2(5Z,9Z)(11Me,15Me,19Me)	C23 H42 O2	Full match	No results	No results	No results	Full match	-2.04	350.318	373.307	18.836	5.80596e+08	0	0											7	21	2	Multiple matches found	No matches found	2	DDA for preferred ion	[M+Na]+1	1.01694e+06	657986	772439	1.31634e+06	663033	554424	294623	307396	559480	258011	855564	254716	1.42199e+07	1.3236e+07	1.31566e+07
113	A;B	TRUE	2,3-dinor-PGE1	C18 H30 O5	Full match	No results	No results	Partial match	Full match	-1.75	326.209	349.198	13.431	9.43269e+07	5	0											7	5	1	Multiple matches found	Multiple matches found	3	DDA for preferred ion	[M+Na]+1	2.12867e+07	4.49171e+07	7.52461e+06	9.08461e+06	1.17508e+07	8.69281e+06	7.56064e+06	5.02021e+07	8.79287e+06	1.36776e+07	1.02775e+07	2.07841e+07	2.38623e+07	9.43269e+07	6.30662e+07
114	A;B	TRUE	11,14-eicosadienoic acid	C20 H36 O2	Full match	Invalid mass	No results	Not the top hit	Full match	-2.48	308.271	331.26	18.091	5.06971e+08	5	1	4944228	CCCCC/C=C\C/C=C\CCCCCCCCCC(=O)O	XSXIVVZCUAHUJO-HZJYTTRNSA-N			51					7	14	3	Multiple matches found	Multiple matches found	2	DDA for preferred ion	[M+Na]+1	8.60973e+06	5.71632e+07	3.87046e+06	6.15714e+07	2.65475e+07	1.86756e+07	1.44103e+07	6.46633e+07	1.8559e+07	4.01989e+07	2.10165e+08	3.38414e+06	4.37606e+08	2.71168e+08	5.06971e+08
115	A;B	TRUE	YF-0200R-B	C12 H20 O5	Full match	No results	No results	Partial match	Full match	-3.17	244.13	243.123	10.681	6.47033e+07	3	0											7	9	2	Single match found	Multiple matches found	1	DDA for preferred ion	[M-H]-1	4.38911e+06	3.6234e+06	3.70031e+06	2.06322e+06	2.01075e+06	2.08286e+06	1.2952e+07	7.97432e+06	8.42374e+06	9.19139e+06	6.95002e+06	8.3601e+06	2.63409e+07	3.86679e+07	3.43267e+07
116	A;B	TRUE	undecanedioic acid	C11 H20 O4	Full match	Full match	No results	Partial match	Partial match	-4.3	216.135	215.128	12.452	2.9162e+07	5	1				74.6	8.7		Endogenous Metabolites; Natural Products/Medicines		Autoprocessed-5730	Autoprocessed	7	7	2	Multiple matches found	Multiple matches found	1	DDA for preferred ion	[M-H]-1	5.87382e+06	7.3994e+06	6.88033e+06	6.60349e+06	5.16893e+06	5.69418e+06	8.64442e+06	9.50386e+06	1.00874e+07	6.28058e+06	4.57355e+06	4.6352e+06	1.29115e+07	2.55854e+07	1.92902e+07
117	A;B	TRUE	Tuberonic acid	C12 H18 O4	Full match	Invalid mass	No results	Full match	Full match	-4.1	226.12	225.112	10.67	4.54615e+07	10	1	4947920	O=C(O)C[C@H]1CCC(=O)[C@H]1C/C=C\CCO	RZGFUGXQKMEMOO-SZXTZRQCSA-N			54.6					7	12	3	Multiple matches found	Multiple matches found	1	DDA for preferred ion	[M-H]-1	3.18204e+06	2.79548e+06	3.96476e+06	2.56362e+06	3.22171e+06	3.02315e+06	2.36361e+06	4.79718e+06	3.10409e+06	4.71432e+06	3.35615e+06	3.56504e+06	6.99516e+06	4.54615e+07	3.2341e+07
118	A;B	TRUE	Tricosylic acid	C23 H46 O2	Full match	No results	No results	Partial match	Full match	-2.46	354.349	353.342	19.847	6.87237e+07	1	0											7	11	1	Multiple matches found	No matches found	1	DDA for preferred ion	[M-H]-1	2.66454e+07	2.14261e+07	2.4085e+07	2.48673e+07	1.81529e+07	1.84274e+07	1.29042e+07	9.6306e+06	9.87996e+06	1.51639e+07	1.44094e+07	1.14375e+07	4.3551e+07	5.38907e+07	5.05418e+07
119	A;B	TRUE	Topsentolide C2	C21 H34 O4	Full match	No results	No results	Full match	Full match	-2.12	350.245	349.238	16.464	6.76434e+07	14	0	30771233	CCCCC/C=C\C[C@H](O)[C@H](/C=C/[C@H]1C/C=C\CCCC(=O)O1)OC	NGVOPKDYDKTASH-KMRPYSECSA-N								7	9	3	Multiple matches found	Multiple matches found	1	DDA for preferred ion	[M-H]-1	2.39088e+06	1.15069e+06	3.48658e+06	3.01245e+06	3.64836e+06	4.26076e+06	5.91117e+06	9.01573e+06	4.18409e+06	4.47512e+06	2.22309e+06	4.74771e+06	2.93803e+07	1.52213e+07	1.20471e+07
120	A;B	TRUE	Tetradecanedioic acid	C14 H26 O4	Full match	Invalid mass	No results	Partial match	Full match	-2.99	258.182	257.175	12.712	9.6336e+07	2	1						54.2	Endogenous Metabolites; Natural Products/Medicines		Autoprocessed-7725	Autoprocessed	7	3	1	Multiple matches found	Multiple matches found	1	DDA for preferred ion	[M-H]-1	1.80824e+07	2.45912e+07	1.9373e+07	1.29678e+07	2.49813e+07	5.50409e+07	4.61525e+06	9.6336e+07	7.64189e+06	1.63181e+06	3.20941e+06	1.61816e+06	6.08854e+06	5.94823e+06	7.73223e+06
121	A;B	TRUE	Stearic acid	C18 H36 O2	Full match	No results	Full match	Full match	Full match	-2.79	284.271	283.263	18.143	1.35059e+09	3	0	5091	CCCCCCCCCCCCCCCCCC(=O)O	QIQXTHQIDYTFRH-UHFFFAOYSA-N								7	17	3	Multiple matches found	Single match found	2	DDA for preferred ion	[M-H]-1	2.29613e+08	1.85612e+08	2.10898e+08	1.35059e+09	3.98857e+08	2.50196e+08	7.93118e+07	1.74541e+08	1.90864e+08	1.43097e+08	8.98494e+07	1.25347e+08	5.44529e+08	4.60433e+08	4.59271e+08
122	A;B	TRUE	PS(19:0/0:0)	C25 H50 N O9 P	Full match	No results	No results	No results	Full match	-2.35	539.321	538.314	16.492	1.78663e+08	0	0											7	6	2	Multiple matches found	No matches found	1	DDA for preferred ion	[M-H]-1	1.15603e+08	1.78663e+08	8.75802e+07	3.06966e+07	3.54943e+07	5.34023e+07	6.04681e+07	7.44415e+07	7.83534e+07	1.821e+07	3.38534e+07	1.62324e+07	3.14819e+07	2.13517e+07	1.96031e+07
123	A;B	TRUE	PGK1	C20 H32 O5	Full match	No results	No results	Partial match	Full match	-2.58	352.224	351.217	15.885	2.23302e+08	23	0											7	7	2	Multiple matches found	Multiple matches found	1	DDA for preferred ion	[M-H]-1	4.66893e+07	3.51717e+07	1.24513e+08	4.34413e+07	9.51311e+07	1.84921e+08	4.56348e+07	2.23302e+08	1.02863e+08	6.39957e+07	1.03751e+08	7.33255e+07	1.195e+08	1.53239e+08	1.43176e+08
124	A;B	TRUE	PGF2alpha dimethyl amide	C22 H39 N O4	Full match	No results	No results	No results	Full match	-2.22	381.287	380.28	16.757	3.88441e+08	0	0											7	27	4	Multiple matches found	No matches found	4	DDA for preferred ion	[M-H]-1	2.36766e+06	1.90216e+06	2.39729e+06	3.59175e+06	1.48726e+06	914467	2.21465e+06	1.55922e+06	1.86891e+06	560680	467467	606718	1.932e+08	1.96682e+08	1.866e+08
125	A;B	TRUE	Penicitide B	C18 H34 O5	Full match	No results	No results	Partial match	Full match	-2.17	330.24	329.233	14.375	2.49097e+09	7	0											7	12	4	Multiple matches found	Multiple matches found	1	DDA for preferred ion	[M-H]-1	2.1357e+07	2.18172e+07	2.81249e+07	1.54846e+07	1.95056e+07	6.91203e+06	8.21404e+06	2.80129e+07	1.87867e+07	1.22767e+07	1.14793e+07	1.0269e+07	8.07487e+07	1.3821e+08	1.10284e+08
126	A;B	TRUE	PE(18:3(9Z,12Z,15Z)/20:1(11Z))	C43 H78 N O8 P	Full match	No results	No results	No results	Full match	-2.17	767.545	766.538	19.956	1.43943e+08	0	0											7	6	2	Multiple matches found	No matches found	2	DDA for preferred ion	[M-H]-1	1.06796e+08	1.43943e+08	9.86822e+07	4.73285e+07	4.57148e+07	2.35571e+07	5.43043e+07	6.03034e+07	5.22685e+07	6.04516e+07	7.31434e+07	4.11349e+07	1.55975e+07	1.12549e+07	1.16146e+07
127	A;B	TRUE	Palmitic acid	C16 H32 O2	Full match	No results	Full match	Full match	Full match	-3.07	256.239	255.232	17.618	8.00243e+09	2	0	960	CCCCCCCCCCCCCCCC(=O)O	IPCSVZSSVZVIGE-UHFFFAOYSA-N								7	23	4	Multiple matches found	Multiple matches found	3	DDA for preferred ion	[M-H]-1	6.67165e+08	8.12724e+08	9.85031e+08	1.7569e+09	9.12089e+08	8.30631e+08	3.51155e+08	5.7438e+08	5.70053e+08	4.65864e+08	3.34191e+08	3.51124e+08	6.9039e+09	6.84859e+09	5.94174e+09
128	A;B	TRUE	Oleic acid	C18 H34 O2	Full match	No results	Full match	Full match	Full match	-2.85	282.255	281.248	17.728	4.47402e+09	7	0	393217	CCCCCCCC/C=C\CCCCCCCC(=O)O	ZQPPMHVWECSIRJ-KTKRTIGZSA-N								7	26	4	Multiple matches found	Multiple matches found	3	DDA for preferred ion	[M-H]-1	5.46484e+08	8.76444e+08	7.09027e+08	2.61078e+09	1.45683e+09	9.91272e+08	3.18194e+08	9.55742e+08	5.6612e+08	2.91782e+08	2.15449e+08	1.73476e+08	2.13005e+09	1.87723e+09	1.47467e+09
129	A;B	TRUE	NP-020521	C18 H32 O3	Full match	Full match	No results	Full match	Full match	-3.24	296.234	295.227	15.791	1.79018e+10	12	1	4472255	CCCCC/C=C\C=C\[C@@H](O)CCCCCCCC(=O)O	NPDSHTNEKLQQIJ-UINYOVNOSA-N	66.8	66.4		Endogenous Metabolites; Natural Products/Medicines		Autoprocessed-6501	Autoprocessed	7	6	1	Multiple matches found	Multiple matches found	4	DDA for preferred ion	[M-H]-1	4.83974e+09	6.11393e+09	4.36598e+09	2.24307e+09	2.55355e+09	3.22065e+09	1.87268e+09	3.09235e+09	2.27152e+09	9.64077e+08	1.55882e+09	7.80514e+08	1.26412e+10	1.79018e+10	1.64635e+10
130	A;B	TRUE	NP-020515	C13 H20 O5	Full match	Full match	No results	Partial match	Partial match	-3.14	256.13	255.123	11.266	2.50497e+07	1	2				50.7	58		Endogenous Metabolites; Natural Products/Medicines		Autoprocessed-6350	Autoprocessed	7	8	1	Single match found	Multiple matches found	1	DDA for preferred ion	[M-H]-1	1.88792e+07	2.50497e+07	2.50388e+07	8.72048e+06	5.55234e+06	7.37455e+06	1.21814e+06	2.49186e+06	1.71607e+06	1.00881e+06	2.20057e+06	954265	732901	1.22004e+06	1.53202e+06
131	A;B	TRUE	NP-014113	C22 H34 O3	Full match	Full match	No results	Full match	Full match	-2.81	346.25	345.243	17.97	3.79708e+08	10	1	4445152	CCCCCC/C=C\CCCCCCCc1cccc(O)c1C(=O)O	YXHVCZZLWZYHSA-FPLPWBNLSA-N	77.5	8.9		Endogenous Metabolites; Natural Products/Medicines		Autoprocessed-5654	Autoprocessed	7	10	3	Multiple matches found	Multiple matches found	1	DDA for preferred ion	[M-H]-1	1.32112e+07	1.42789e+07	1.75645e+07	4.41372e+07	1.75626e+07	2.0869e+07	1.33132e+07	2.17145e+07	3.79708e+08	1.55258e+07	5.30511e+07	1.15486e+07	1.11193e+07	6.50366e+06	7.58131e+06
132	A;B	TRUE	NP-011548	C18 H34 O3	Full match	Full match	No results	Partial match	Partial match	-3.16	298.25	297.243	16.173	4.09952e+08	8	1				77.2	8.9		Endogenous Metabolites; Natural Products/Medicines		Autoprocessed-6496	Autoprocessed	7	8	1	Multiple matches found	Multiple matches found	1	DDA for preferred ion	[M-H]-1	2.54114e+08	4.09952e+08	2.21267e+08	2.53317e+08	1.52995e+08	1.91045e+08	3.47876e+07	1.43225e+08	5.64463e+07	4.10994e+07	6.22545e+07	3.88137e+07	4.4241e+07	6.30571e+07	4.3876e+07
133	A;B	TRUE	Nervonic acid	C24 H46 O2	Full match	No results	No results	Full match	Full match	-2.66	366.349	365.342	19.547	1.85328e+08	2	0	4444565	CCCCCCCC/C=C\CCCCCCCCCCCCCC(=O)O	GWHCXVQVJPWHRF-KTKRTIGZSA-N								7	7	2	Multiple matches found	No matches found	1	DDA for preferred ion	[M-H]-1	2.76938e+07	3.95117e+07	2.71516e+07	2.56997e+07	1.97275e+07	2.51773e+07	1.25229e+07	2.53434e+07	1.67239e+07	1.20936e+07	1.21852e+07	7.45626e+06	1.32072e+08	1.36825e+08	1.30079e+08
134	A;B	TRUE	N-(3-oxo-11Z-octadecenoyl)-homoserine lactone	C22 H37 N O4	Full match	No results	No results	Partial match	Full match	-1.78	379.272	378.264	16.364	7.82626e+07	1	0											7	13	2	Multiple matches found	No matches found	1	DDA for preferred ion	[M-H]-1	232421	232939	242847	143083	187976	210198	258114	280488	268061	183034	198976	182753	2.83679e+07	2.24391e+07	2.83477e+07
135	A;B	TRUE	Mycolipanolic acid (C24)	C24 H48 O3	Full match	No results	No results	Partial match	Full match	-2.54	384.359	383.352	19.31	4.22759e+08	1	0											7	10	3	Multiple matches found	No matches found	2	DDA for preferred ion	[M-H]-1	2.23115e+08	2.09773e+08	1.23807e+08	9.62453e+07	1.57504e+08	1.70226e+08	2.27126e+08	7.68582e+07	7.89496e+07	8.0321e+07	1.19527e+08	4.45552e+07	1.63608e+08	1.5028e+08	1.60588e+08
136	A;B	TRUE	Malyngic acid	C18 H32 O5	Full match	Invalid mass	No results	Partial match	Full match	-2.28	328.224	327.217	13.605	1.54238e+09	10	2						58	Endogenous Metabolites; Natural Products/Medicines		Autoprocessed-7703	Autoprocessed	7	4	1	Multiple matches found	Multiple matches found	1	DDA for preferred ion	[M-H]-1	4.95516e+07	7.0739e+07	5.15506e+07	1.24115e+07	1.71034e+07	1.93347e+07	7.48712e+06	3.06369e+07	1.46378e+07	1.00327e+07	1.04403e+07	7.81955e+06	1.36938e+08	2.19138e+08	1.91756e+08
137	A;B	TRUE	Linoleic acid	C18 H32 O2	Full match	Full match	Full match	Partial match	Not the top hit	-2.92	280.239	279.232	17.367	2.68951e+10	6	1	4444105	CCCCC/C=C\C/C=C\CCCCCCCC(=O)O	OYHQOLUKZRVURQ-HZJYTTRNSA-N	67.1	8.4		Endogenous Metabolites; Extractables/Leachables; Personal Care Products/Cosmetics; Industrial Chemicals; Textile Chemicals/Auxiliary/Dyes; Excipients/Additives/Colorants; Natural Products/Medicines	C01595	Reference-2706	Reference	7	23	2	Multiple matches found	Multiple matches found	5	DDA for preferred ion	[M-H]-1	7.71896e+09	8.36522e+09	7.10255e+09	5.59154e+09	5.0058e+09	4.3406e+09	3.97954e+09	4.64997e+09	5.37331e+09	2.0178e+09	3.02721e+09	1.21402e+09	2.38191e+10	2.02401e+10	1.93892e+10
138	A;B	TRUE	Lignoceric acid	C24 H48 O2	Full match	No results	No results	Full match	Full match	-2.72	368.364	367.357	20.337	4.43028e+08	1	0	10724	CCCCCCCCCCCCCCCCCCCCCCCC(=O)O	QZZGJDVWLFXDLK-UHFFFAOYSA-N								7	7	2	Multiple matches found	No matches found	1	DDA for preferred ion	[M-H]-1	1.60256e+08	1.56454e+08	1.20864e+08	9.9368e+07	9.41596e+07	1.42467e+08	6.69993e+07	9.43141e+07	6.7191e+07	7.76321e+07	9.32564e+07	3.93221e+07	2.71688e+08	3.12838e+08	3.27637e+08
139	A;B	TRUE	Juniperic acid	C16 H32 O3	Full match	No results	No results	Full match	Full match	-2.62	272.234	271.227	17.04	2.32297e+09	1	0	10034	O=C(O)CCCCCCCCCCCCCCCO	UGAGPNKCDRTDHP-UHFFFAOYSA-N								7	15	2	Multiple matches found	No matches found	2	DDA for preferred ion	[M-H]-1	1.06228e+09	6.41035e+08	6.06674e+08	2.65076e+08	1.33972e+08	1.7292e+08	3.8486e+08	1.91049e+08	4.24031e+08	1.53247e+08	1.09949e+08	1.50978e+08	1.9088e+09	2.32297e+09	1.88435e+09
140	A;B	TRUE	Himeic acid F	C17 H24 N2 O4	Full match	No results	No results	Partial match	Full match	-1.88	320.173	319.166	10.694	4.03471e+07	1	0											7	8	3	No matches found	Multiple matches found	1	DDA for preferred ion	[M-H]-1	337529	267063	685352	110709	106637	235117	707509	949799	932955	702731	858806	821145	2.47978e+07	3.19438e+07	4.03471e+07
141	A;B	TRUE	Heneicosylic acid	C21 H42 O2	Full match	No results	No results	No results	Full match	-2.55	326.318	325.31	19.059	2.97394e+07	0	0											7	19	3	Multiple matches found	No matches found	1	DDA for preferred ion	[M-H]-1	1.47837e+07	1.01687e+07	1.34496e+07	1.48405e+07	9.66694e+06	9.52414e+06	6.80525e+06	4.67181e+06	6.07056e+06	9.39072e+06	8.1474e+06	8.63102e+06	2.55821e+07	2.97394e+07	2.4279e+07
142	A;B	TRUE	Fusarisolin A	C21 H34 O5	Full match	No results	No results	Partial match	Full match	-3.15	366.239	365.232	15.737	1.54637e+08	4	0											7	11	2	Multiple matches found	Multiple matches found	1	DDA for preferred ion	[M-H]-1	1.09481e+07	6.30067e+06	6.03984e+07	5.96999e+06	1.81663e+07	4.13973e+07	1.28498e+07	6.54064e+07	2.76982e+07	1.2908e+07	1.68255e+07	1.11981e+07	2.44386e+07	1.12477e+08	1.44881e+08
143	A;B	TRUE	Dodecanedioic acid	C12 H22 O4	Full match	No results	No results	Full match	Full match	-3.98	230.151	229.144	9.228	1.23434e+08	3	0	12213	O=C(O)CCCCCCCCCCC(=O)O	TVIDDXQYHWJXFK-UHFFFAOYSA-N								7	4	1	Multiple matches found	Multiple matches found	1	DDA for preferred ion	[M-H]-1	4.58907e+06	1.16273e+07	6.41415e+06	2.81024e+06	4.20327e+06	7.24014e+06	5.92304e+06	1.23434e+08	2.21888e+07	7.66296e+06	5.43353e+06	1.70234e+06	6.76591e+06	6.46389e+06	6.76793e+06
144	A;B	TRUE	Daumone	C13 H24 O6	Full match	No results	No results	Full match	Full match	-2.42	276.157	275.149	10.757	6.64146e+07	1	0	9646210	C[C@H](CCCCC(=O)O)O[C@@H]1O[C@@H](C)[C@H](O)C[C@H]1O	KBTQMAFDKPKMEJ-UYNYGYNWSA-N								7	7	1	Multiple matches found	No matches found	1	DDA for preferred ion	[M-H]-1	4.17641e+07	6.64146e+07	4.36184e+07	1.72752e+07	1.92113e+07	3.08279e+07	3.21857e+06	9.94423e+06	5.52449e+06	4.52363e+06	1.71769e+07	8.05326e+06	1.67373e+06	3.19487e+06	2.07065e+06
145	A;B	TRUE	Corticrocin	C14 H14 O4	Full match	No results	No results	Partial match	Full match	-3.22	246.088	245.081	9.842	3.00743e+07	15	0											7	7	1	Single match found	Multiple matches found	1	DDA for preferred ion	[M-H]-1	6.55381e+06	6.63498e+06	7.30568e+06	1.4254e+07	1.14141e+07	8.79891e+06	2.22119e+07	1.84321e+07	2.36087e+07	2.07094e+07	1.60442e+07	2.0596e+07	1.83772e+07	3.00743e+07	2.42571e+07
146	A;B	TRUE	cis-gondoic acid	C20 H38 O2	Full match	No results	No results	Full match	Full match	-2.46	310.286	309.279	18.239	1.06722e+08	5	0	4445895	CCCCCCCC/C=C\CCCCCCCCCC(=O)O	BITHHVVYSMSWAG-KTKRTIGZSA-N								7	12	2	Multiple matches found	Multiple matches found	1	DDA for preferred ion	[M-H]-1	2.10377e+07	2.62603e+07	1.99265e+07	6.06142e+07	2.92173e+07	2.43496e+07	1.0033e+07	2.75532e+07	1.8551e+07	9.75862e+06	9.52598e+06	7.05467e+06	6.60892e+07	5.26859e+07	4.11543e+07
147	A;B	TRUE	cis-erucic acid	C22 H42 O2	Full match	No results	No results	Full match	Full match	-2.17	338.318	337.31	18.836	6.04643e+07	1	0	4444561	CCCCCCCC/C=C\CCCCCCCCCCCC(=O)O	DPUOLQHDNGRHBS-KTKRTIGZSA-N								7	20	4	Multiple matches found	No matches found	1	DDA for preferred ion	[M-H]-1	1.79715e+07	1.76276e+07	1.47808e+07	2.76504e+07	1.6537e+07	1.68091e+07	8.86466e+06	1.53915e+07	1.26236e+07	1.02291e+07	1.01469e+07	7.41391e+06	6.04643e+07	5.44377e+07	4.26394e+07
148	A;B	TRUE	cis-9-palmitoleic acid	C16 H30 O2	Full match	No results	Full match	Full match	Full match	-3.44	254.224	253.216	17.218	7.77525e+08	8	0	393216	CCCCCC/C=C\CCCCCCCC(=O)O	SECPZKHBENQXJG-FPLPWBNLSA-N								7	26	2	Multiple matches found	Multiple matches found	1	DDA for preferred ion	[M-H]-1	2.10888e+08	2.38816e+08	1.51695e+08	7.77525e+08	1.84763e+08	1.77834e+08	7.54112e+07	7.76332e+07	7.7198e+07	7.5295e+07	5.26436e+07	7.7052e+07	2.41209e+08	2.45928e+08	1.87153e+08
149	A;B	TRUE	Behenic acid	C22 H44 O2	Full match	No results	No results	Full match	Full match	-2.97	340.333	339.326	19.434	1.43068e+08	1	0	7923	CCCCCCCCCCCCCCCCCCCCCC(=O)O	UKMSUNONTOPOIO-UHFFFAOYSA-N								7	11	2	Multiple matches found	No matches found	1	DDA for preferred ion	[M-H]-1	5.03401e+07	4.95518e+07	5.46723e+07	5.91377e+07	4.51504e+07	4.78324e+07	2.45324e+07	3.14469e+07	2.77602e+07	3.30914e+07	3.71989e+07	2.62021e+07	1.18782e+08	1.2773e+08	1.11708e+08
150	A;B	TRUE	Agaric acid	C22 H40 O7	Full match	No results	No results	No match	Full match	-1.52	416.277	415.269	15.274	9.65127e+07	2	0											7	10	2	No matches found	Multiple matches found	1	DDA for preferred ion	[M-H]-1	5.64005e+06	4.44103e+06	3.52873e+06	3.40922e+06	7.18843e+06	5.67042e+06	1.37955e+07	7.21032e+06	3.06135e+06	7.86706e+06	1.75878e+06	7.85718e+06	4.81377e+07	3.11399e+07	9.65127e+07
151	A;B	TRUE	9S-hydroxy-10S,11S-epoxy-12Z,15Z-octadecadienoic acid	C18 H30 O4	Full match	No results	Partial match	Partial match	Full match	-2.16	310.214	309.206	15.147	6.76537e+08	10	0											7	5	1	Multiple matches found	Multiple matches found	3	DDA for preferred ion	[M-H]-1	2.73072e+07	3.81964e+07	4.51528e+07	3.28271e+07	4.21072e+07	4.27943e+07	3.45171e+07	6.36327e+07	4.67185e+07	3.14325e+07	2.87392e+07	2.19221e+07	2.08255e+08	6.76537e+08	4.28514e+08
152	A;B	TRUE	9R-HODE	C18 H32 O3	Full match	No results	No results	Full match	Full match	-3.09	296.234	295.227	16.563	1.88642e+08	12	0	4472255	CCCCC/C=C\C=C\[C@@H](O)CCCCCCCC(=O)O	NPDSHTNEKLQQIJ-UINYOVNOSA-N								7	4	2	Multiple matches found	Multiple matches found	1	DDA for preferred ion	[M-H]-1	1.49499e+07	1.33032e+07	2.37343e+07	1.42677e+07	2.32013e+07	3.27495e+07	1.15472e+07	3.20879e+07	1.58394e+07	1.10844e+07	1.75082e+07	1.39783e+07	4.83553e+07	6.88086e+07	5.71532e+07
153	A;B	TRUE	9E,12Z,15E-octadecatrienoic acid	C18 H30 O2	Full match	No results	Full match	Full match	Full match	-2.89	278.224	277.216	17.027	7.53729e+08	8	0	4444437	CC/C=C\C/C=C\C/C=C\CCCCCCCC(=O)O	DTOSIQBPPRVQHS-PDBXOOCHSA-N								7	14	2	Multiple matches found	Multiple matches found	2	DDA for preferred ion	[M-H]-1	1.86548e+08	1.90616e+08	1.17162e+08	1.75359e+08	8.91145e+07	7.36181e+07	1.45674e+08	1.14831e+08	1.63722e+08	4.33849e+07	6.33501e+07	2.62651e+07	7.53729e+08	4.07147e+08	3.56085e+08
154	A;B	TRUE	9,9-dimethoxy-nonanoic acid	C11 H22 O4	Full match	No results	No results	No results	Full match	-4.85	218.151	217.143	13.054	3.57059e+07	0	0											7	4	1	Single match found	No matches found	1	DDA for preferred ion	[M-H]-1	2.33777e+07	3.57059e+07	2.33316e+07	6.2258e+06	4.62924e+06	7.05441e+06	147406	364423	143003	317413	969819	218178	481593	779396	712176
155	A;B	TRUE	9,13-DiHOME(10)	C18 H34 O4	Full match	No results	No results	Partial match	Full match	-1.99	314.245	313.238	15.063	1.33575e+09	7	0											7	4	1	Multiple matches found	Multiple matches found	3	DDA for preferred ion	[M-H]-1	2.65785e+07	3.80845e+07	3.56572e+07	1.84356e+07	1.58925e+07	1.54373e+07	7.75957e+06	1.47674e+07	1.02416e+07	6.28133e+06	8.19175e+06	6.40969e+06	1.72919e+08	1.01474e+08	9.28963e+07
156	A;B	TRUE	9,10,11-trihydroxy-12Z-octadecenoic acid	C19 H36 O5	Full match	No results	No results	Partial match	Full match	-2.4	344.255	343.248	15.416	2.2124e+08	1	0											7	6	2	Multiple matches found	Single match found	1	DDA for preferred ion	[M-H]-1	1.06647e+06	1.3827e+06	1.08058e+06	978331	600543	256020	721608	693389	660412	318764	219961	158181	5.23086e+06	1.50756e+07	6.63871e+06
157	A;B	TRUE	8R,11S-DiHODE	C18 H32 O4	Full match	Partial match	Partial match	Partial match	Full match	-2.45	312.229	311.222	14.878	3.93981e+09	15	1						51.4	Endogenous Metabolites; Natural Products/Medicines		Autoprocessed-6481	Autoprocessed	7	5	1	Multiple matches found	Multiple matches found	2	DDA for preferred ion	[M-H]-1	4.08343e+08	5.19577e+08	4.16614e+08	3.45471e+08	4.55433e+08	5.36286e+08	2.28512e+08	6.19116e+08	3.37505e+08	1.98453e+08	2.25018e+08	1.54715e+08	1.11792e+09	1.92985e+09	1.63702e+09
158	A;B	TRUE	3Z-dodecenedioic acid	C12 H20 O4	Full match	No results	No results	Partial match	Full match	-3.81	228.135	227.128	12.789	5.91048e+07	11	0											7	9	1	Multiple matches found	Multiple matches found	1	DDA for preferred ion	[M-H]-1	7.1094e+06	9.19571e+06	5.92636e+06	5.26448e+06	4.6792e+06	4.44003e+06	6.23418e+06	3.94771e+06	5.95959e+06	2.32142e+06	4.53123e+06	3.69692e+06	3.20739e+07	5.91048e+07	3.9781e+07
159	A;B	TRUE	24-hydroxy-10Z-tetracosenoic acid	C24 H46 O3	Full match	No results	No results	No results	Full match	-2.13	382.344	381.337	18.745	7.44794e+07	0	0											7	6	1	Multiple matches found	Single match found	1	DDA for preferred ion	[M-H]-1	1.19097e+07	8.14044e+06	7.422e+06	5.7476e+06	5.66939e+06	6.79257e+06	8.88245e+06	3.85458e+06	6.90785e+06	8.80078e+06	6.70096e+06	7.78389e+06	7.06169e+07	7.44794e+07	5.63805e+07
160	A;B	TRUE	21-hydroxy-heneicosanoic acid	C21 H42 O3	Full match	No results	No results	Partial match	Full match	-2.81	342.312	341.305	18.34	1.07675e+08	1	0											7	6	1	Multiple matches found	No matches found	1	DDA for preferred ion	[M-H]-1	5.10229e+07	4.4487e+07	2.80606e+07	1.9878e+07	1.91237e+07	2.05735e+07	2.27771e+07	1.24488e+07	1.60554e+07	1.67671e+07	1.96488e+07	1.44781e+07	4.39634e+07	4.37755e+07	4.33258e+07
161	A;B	TRUE	20-HETE	C20 H32 O3	Full match	No results	No results	Full match	Full match	-3.28	320.234	319.227	17.884	5.19095e+07	42	0	4446281	O=C(O)CCC/C=C\C/C=C\C/C=C\C/C=C\CCCCCO	NNDIXBJHNLFJJP-DTLRTWKJSA-N								7	17	2	Multiple matches found	Multiple matches found	1	DDA for preferred ion	[M-H]-1	3.20717e+06	3.29769e+06	3.62261e+06	8.66077e+06	4.41028e+06	3.43269e+06	3.46698e+06	4.1196e+06	2.56928e+07	7.84923e+06	5.19095e+07	5.15896e+06	4.47227e+06	3.76177e+06	4.60814e+06
162	A;B	TRUE	2-hydroxy-eicosanoic acid	C20 H40 O3	Full match	No results	No results	Partial match	Full match	-2.41	328.297	327.29	18.083	6.27057e+08	2	0											7	19	3	Multiple matches found	No matches found	1	DDA for preferred ion	[M-H]-1	5.78894e+07	4.21228e+07	2.53435e+07	4.34319e+07	2.60118e+07	2.35835e+07	4.9854e+07	2.04372e+07	3.78118e+07	3.25524e+07	3.57433e+07	3.17897e+07	6.15451e+08	4.874e+08	6.27057e+08
163	A;B	TRUE	2-hydroxy behenic	C22 H44 O3	Full match	No results	No results	Partial match	Full match	-2.49	356.328	355.321	18.635	1.36937e+09	2	0											7	7	1	Multiple matches found	Single match found	2	DDA for preferred ion	[M-H]-1	9.62952e+08	7.99161e+08	6.01999e+08	5.42049e+08	5.96828e+08	7.26736e+08	7.85711e+08	3.67998e+08	4.88226e+08	5.59824e+08	6.36078e+08	3.80511e+08	1.06424e+09	1.30732e+09	1.11069e+09
164	A;B	TRUE	2-heptadecylenic acid	C17 H32 O2	Full match	No results	No results	Partial match	Full match	-3.08	268.239	267.232	17.501	1.64114e+08	2	0											7	24	2	Multiple matches found	Multiple matches found	1	DDA for preferred ion	[M-H]-1	2.74097e+07	2.25872e+07	2.71238e+07	1.64114e+08	3.81747e+07	3.52117e+07	1.07282e+07	8.44612e+06	1.14416e+07	1.37434e+07	9.5068e+06	1.30862e+07	1.33052e+07	9.2492e+06	1.03358e+07
165	A;B	TRUE	15-hydroxy-tetracosa-6,9,12,16,18-pentaenoic acid	C24 H38 O3	Full match	No results	No results	Partial match	Full match	-2.69	374.281	373.274	18.542	1.1278e+08	4	0											7	5	1	Multiple matches found	Multiple matches found	1	DDA for preferred ion	[M-H]-1	5.63292e+06	5.19848e+06	8.54655e+06	1.30857e+07	5.27308e+06	7.50076e+06	7.45848e+06	7.11393e+06	1.1278e+08	5.84346e+06	3.79767e+07	4.36837e+06	4.76591e+06	2.67588e+06	3.35497e+06
166	A;B	TRUE	13-HOTE	C18 H30 O3	Full match	No results	Partial match	Full match	Full match	-1.97	294.219	293.212	15.414	1.83916e+09	17	0	17220755	CC/C=C\C[C@H](O)/C=C/C=C\CCCCCCCC(=O)O	KLLGGGQNRTVBSU-FQSPHKRJSA-N								7	12	3	Multiple matches found	Multiple matches found	3	DDA for preferred ion	[M-H]-1	2.31077e+08	5.08557e+08	1.65627e+08	8.01729e+07	7.91975e+07	1.26128e+08	1.63309e+08	1.8919e+08	1.65511e+08	4.79277e+07	8.73275e+07	3.45409e+07	1.13987e+09	1.83916e+09	1.66011e+09
167	A;B	TRUE	13,14-dihydroxy-docosanoic acid	C22 H44 O4	Full match	No results	No results	No results	Full match	-2.45	372.323	371.316	18.076	3.92748e+08	0	0											7	16	3	Multiple matches found	Multiple matches found	1	DDA for preferred ion	[M-H]-1	4.34516e+07	2.9297e+07	2.58624e+07	3.1372e+07	1.97743e+07	3.72186e+07	4.2631e+07	2.60554e+07	3.22186e+07	1.72106e+07	1.91358e+07	1.7456e+07	3.2128e+08	3.49963e+08	3.92748e+08
168	A;B	TRUE	13,14-dihydro-15-keto-PGF2alpha	C20 H34 O5	Full match	No results	No results	Partial match	Full match	-2.01	354.24	353.233	15.139	1.77814e+08	13	0											7	6	2	Multiple matches found	Multiple matches found	1	DDA for preferred ion	[M-H]-1	4.7818e+06	5.04613e+06	6.36899e+06	2.58254e+06	3.30522e+06	3.4057e+06	1.24246e+06	3.14222e+06	1.93964e+06	899893	1.1333e+06	727289	4.82696e+07	4.64235e+07	4.31332e+07
169	A;B	TRUE	12-hydroxy-3Z,6Z-dodecadienoic acid	C12 H20 O3	Full match	No results	Partial match	Partial match	Full match	-4.54	212.14	211.133	14.152	7.31411e+07	9	0											7	9	2	Multiple matches found	Multiple matches found	1	DDA for preferred ion	[M-H]-1	1.80299e+06	1.39793e+06	2.67195e+06	2.25201e+06	2.57981e+06	3.67614e+06	1.81798e+06	5.20692e+06	2.43024e+06	2.03758e+06	2.36076e+06	2.53394e+06	2.81605e+07	7.31411e+07	6.47055e+07
170	A;B	TRUE	12,13-DiHOME(9)	C18 H34 O4	Full match	No results	No results	Full match	Full match	-2.24	314.245	313.238	14.946	1.48312e+09	7	0	8412123	CCCCCC(O)C(O)C/C=C\CCCCCCCC(=O)O	CQSLTKIXAJTQGA-FLIBITNWSA-N								7	5	2	Multiple matches found	Multiple matches found	3	DDA for preferred ion	[M-H]-1	6.66902e+07	9.29272e+07	8.11156e+07	2.86725e+07	2.16136e+07	2.67049e+07	1.33926e+07	2.89668e+07	2.04145e+07	8.47248e+06	1.44423e+07	5.71903e+06	7.09564e+07	3.54807e+07	2.5312e+07
171	A;B	TRUE	11-methoxy-12,13-epoxy-9-octadecenoic acid	C19 H34 O4	Full match	No results	No results	Partial match	Full match	-1.9	326.245	325.238	15.545	6.11155e+07	3	0											7	15	3	Multiple matches found	Multiple matches found	1	DDA for preferred ion	[M-H]-1	9.10353e+06	2.17865e+07	8.92525e+06	8.53197e+06	1.66264e+07	1.70934e+07	3.68715e+06	4.16031e+06	1.79326e+06	3.79049e+06	3.80699e+06	4.97501e+06	1.29477e+07	6.11155e+07	4.48079e+07
172	A;B	TRUE	11,12-epoxy-14Z-Eicosenoic acid	C20 H36 O3	Full match	No results	No results	No results	Full match	-2.65	324.266	323.258	16.388	1.30561e+08	0	0											7	9	1	Multiple matches found	Multiple matches found	1	DDA for preferred ion	[M-H]-1	2.3522e+07	2.14427e+07	2.73093e+07	1.30836e+07	1.80132e+07	2.06204e+07	4.91157e+06	1.67175e+07	9.08116e+06	6.79746e+06	8.33091e+06	5.44065e+06	5.15555e+07	1.30561e+08	8.27807e+07
173	A;B	TRUE	1-O-(2R-methoxy-4Z-eicosenyl)-sn-glycerol	C24 H48 O4	Full match	No results	No results	No results	Full match	-2.63	400.354	399.347	18.63	1.49735e+08	0	0											7	16	4	Multiple matches found	Single match found	1	DDA for preferred ion	[M-H]-1	7.37984e+07	5.71017e+07	6.2352e+07	1.84993e+07	2.23167e+07	5.63888e+07	6.28397e+07	3.4203e+07	3.49097e+07	2.55004e+07	2.5807e+07	1.88247e+07	9.94551e+07	1.39729e+08	1.26881e+08
174	A;B	TRUE	1-(2-methoxy-octadecanyl)-sn-glycero-3-phosphoserine	C25 H52 N O9 P	Full match	No results	No results	No results	Full match	-2.52	541.337	540.329	17.022	1.25298e+08	0	0											7	6	2	Single match found	No matches found	1	DDA for preferred ion	[M-H]-1	1.04975e+08	1.25298e+08	8.67955e+07	4.51075e+07	4.58147e+07	4.62215e+07	3.86336e+07	3.56981e+07	3.75342e+07	1.8383e+07	2.2895e+07	1.20793e+07	1.32784e+07	1.75987e+07	1.38726e+07
175	A;B	TRUE	(S)-3-hydroxystearic acid	C18 H36 O3	Full match	No results	No results	Partial match	Full match	-3.27	300.265	299.258	17.599	3.99628e+09	3	0											7	30	5	Multiple matches found	Multiple matches found	2	DDA for preferred ion	[M-H]-1	6.32622e+08	4.77629e+08	4.66153e+08	2.36712e+08	1.56262e+08	2.11397e+08	3.43489e+08	1.74564e+08	3.57721e+08	2.20273e+08	1.64612e+08	2.01522e+08	2.84323e+09	3.99628e+09	3.47923e+09
176	A;B	TRUE	(5Z,8Z)-tetradecadienoylcarnitine	C21 H37 N O4	Full match	No results	No results	No results	Full match	-2.68	367.271	366.264	16.626	2.94528e+08	0	0											7	12	3	Single match found	Multiple matches found	2	DDA for preferred ion	[M-H]-1	3.37137e+06	3.86803e+06	2.80414e+06	2.40372e+06	1.92151e+06	1.36572e+06	2.15286e+06	1.81825e+06	2.2129e+06	480245	447807	453190	9.09365e+07	7.97045e+07	6.39531e+07
177	A;B	TRUE	(3S,6R)-3,6-Dihydroxy-10-methylundecanoic acid	C12 H24 O4	Full match	No results	No results	Full match	No results	-4.64	232.166	231.159	11.49	3.35019e+07	1	0	13137548	CC(C)CCC[C@@H](O)CC[C@H](O)CC(=O)O	YGSJKPPITBMSBE-MNOVXSKESA-N								7	5	2	No matches found	No matches found	1	DDA for preferred ion	[M-H]-1	2.19691e+07	2.8402e+07	3.35019e+07	8.71036e+06	1.26701e+07	1.79909e+07	1.3806e+06	3.31405e+06	1.42504e+06	7.42452e+06	9.57064e+06	3.87181e+06	2.56748e+06	2.17085e+06	1.76643e+06
178	A;B	TRUE	(-)-9-hydroxyhexylitaconic acid	C11 H18 O5	Full match	No results	No results	Partial match	Full match	-3.64	230.115	229.107	10.64	5.64052e+07	4	0											7	8	2	No matches found	Multiple matches found	1	DDA for preferred ion	[M-H]-1	3.96094e+06	2.49003e+06	6.21801e+06	2.71793e+06	4.84912e+06	4.06672e+06	3.06623e+06	8.61193e+06	5.0159e+06	3.82499e+06	4.53439e+06	7.83125e+06	1.42747e+07	5.25748e+07	5.64052e+07
179	A;B	TRUE	(-)-12-hydroxy-9,10-dihydrojasmonic acid	C12 H20 O4	Full match	No results	No results	Partial match	Full match	-4.08	228.135	227.128	11.056	7.16127e+07	11	0											7	11	2	Multiple matches found	Multiple matches found	1	DDA for preferred ion	[M-H]-1	2.28992e+07	2.23555e+07	4.34473e+06	1.50426e+07	5.3583e+06	4.50944e+06	3.50293e+06	7.85151e+06	6.90272e+06	4.71271e+06	3.74711e+06	4.75755e+06	1.70889e+07	7.16127e+07	5.56008e+07
180	A;C	TRUE	Pentalinonsterol	C27 H40 O	Full match	No results	No results	No results	Full match	-2.05	380.307	381.314	17.611	4.45102e+07	0	0											7	11	3	Multiple matches found	Multiple matches found	1	DDA for preferred ion	[M+H]+1	1.1219e+07	8.74305e+06	1.60054e+07	1.72567e+06	2.64906e+06	5.47324e+06	9.27316e+06	1.00879e+07	8.82071e+06	4.90474e+06	6.2201e+06	5.50789e+06	4.3477e+07	3.62052e+07	3.85948e+07
181	A;C	TRUE	Norselic acid C	C28 H40 O3	Full match	No results	No results	Partial match	Full match	-2.02	424.297	425.304	17.335	7.11445e+09	6	0											7	13	2	Multiple matches found	Multiple matches found	4	DDA for preferred ion	[M+H]+1	1.7403e+08	1.20695e+08	1.12647e+08	1.25438e+08	2.03328e+08	1.87218e+08	6.4839e+08	1.81186e+08	4.95208e+08	2.47617e+08	2.83791e+08	1.95035e+08	6.86263e+09	6.01349e+09	6.00084e+09
182	A;C	TRUE	Norselic acid B	C29 H44 O4	Full match	No results	No results	Partial match	Full match	-1.74	456.323	457.33	17.818	5.9984e+08	8	0											7	14	4	Multiple matches found	Multiple matches found	3	DDA for preferred ion	[M+H]+1	5.21322e+06	6.13913e+06	2.63743e+06	4.47882e+06	2.18063e+06	1.94925e+06	3.68021e+07	2.33176e+07	1.86617e+07	1.00042e+07	2.59221e+07	3.73362e+07	5.9984e+08	3.14464e+08	3.3259e+08
183	A;C	TRUE	Isocyathisterol	C28 H42 O2	Full match	No results	No results	Partial match	Full match	-2.36	410.318	411.325	18.28	5.01416e+09	2	0											7	10	3	Multiple matches found	Multiple matches found	4	DDA for preferred ion	[M+H]+1	1.24831e+07	1.03081e+07	1.05294e+07	9.20659e+06	8.48545e+06	7.23593e+06	3.87196e+07	1.687e+07	2.72861e+07	9.54478e+06	7.495e+06	4.35783e+06	1.39869e+09	9.3885e+08	1.00399e+09
184	A;C	TRUE	Ganoluciduone B	C29 H44 O2	Full match	No results	No results	Partial match	Full match	-1.93	424.333	425.341	18.746	1.71705e+08	6	0											7	9	2	Single match found	Multiple matches found	1	DDA for preferred ion	[M+H]+1	3.41555e+06	2.99076e+06	2.31279e+06	600070	2.81045e+06	458262	9.75556e+06	4.12673e+06	7.01859e+06	3.37852e+06	3.45676e+06	1.51735e+06	1.69774e+08	1.71705e+08	1.50832e+08
185	A;C	TRUE	Ergosta-5,7,22E,24(28)-tetraenol	C28 H42 O	Full match	No results	Full match	No results	Full match	-2.41	394.323	395.33	17.928	4.97283e+09	0	0											7	10	2	Multiple matches found	Single match found	1	DDA for preferred ion	[M+H]+1	6.35952e+08	4.4519e+08	4.40733e+08	5.29818e+08	9.2221e+08	9.03998e+08	5.34629e+08	1.33852e+09	8.12863e+08	5.96809e+08	1.13718e+09	1.29649e+09	1.49143e+09	1.05299e+09	1.61408e+09
186	A;C	TRUE	Ergosta-4,6,8(14),22E-tetraen-3-one	C28 H40 O	Full match	No results	No results	Full match	Full match	-2.22	392.307	393.314	19.516	4.09118e+09	1	0	28285504	CC(C)C(C)/C=C/C(C)C1CCC2=C3C=CC4=CC(=O)CCC4(C)C3CCC21C	OIMXTYUHMBQQJM-RVQMAOOQSA-N								7	27	5	Single match found	Multiple matches found	3	DDA for preferred ion	[M+H]+1	1.33438e+07	1.181e+07	2.6518e+07	7.86221e+06	1.25763e+07	9.18703e+06	5.0339e+07	2.48722e+07	2.70815e+07	1.11618e+07	1.37484e+07	1.24557e+07	2.27973e+09	2.16372e+09	2.66151e+09
187	A;C	TRUE	Abscisterol F	C27 H42 O2	Full match	No results	Partial match	Partial match	Full match	-2.4	398.318	399.325	16.189	1.40106e+08	2	0											7	7	2	Multiple matches found	Multiple matches found	1	DDA for preferred ion	[M+H]+1	1.15176e+07	9.94532e+06	1.07033e+07	5.31964e+07	8.46702e+07	1.11604e+08	3.56946e+07	8.04842e+07	4.31879e+07	8.14325e+07	1.06269e+08	1.04601e+08	8.37394e+07	8.10764e+07	8.05464e+07
188	A;C	TRUE	5α,6α-epoxy-(22E)-ergosta-8,14, 22-triene-3β,7α-diol	C28 H42 O3	Full match	No results	No results	Partial match	Full match	-1.73	426.313	427.32	16.081	5.97697e+08	1	0											7	5	2	Multiple matches found	Multiple matches found	3	DDA for preferred ion	[M+H]+1	2.34015e+07	2.15513e+07	2.31261e+07	4.00102e+07	4.34189e+07	4.06205e+07	2.64855e+07	2.42216e+07	5.82732e+07	7.62283e+07	5.93262e+07	5.51004e+07	5.97697e+08	2.43574e+08	4.42382e+08
189	A;C	TRUE	5alpha-dihydrotesosterone	C19 H30 O2	Full match	No results	Partial match	Full match	Full match	-1.61	290.224	291.231	16.057	7.08398e+08	12	0	10189	C[C@]12CCC(=O)C[C@@H]1CC[C@@H]1[C@@H]2CC[C@]2(C)[C@@H](O)CC[C@@H]12	NVKAWKQGWWIWPM-ABEVXSGRSA-N								7	3	1	Multiple matches found	Multiple matches found	1	DDA for preferred ion	[M+H]+1	1.64796e+07	1.68687e+07	2.65398e+07	1.23477e+07	1.98402e+07	3.13166e+07	2.98474e+07	4.20633e+07	2.3629e+07	1.65993e+07	1.56028e+07	5.52315e+07	1.98776e+08	1.71611e+08	5.95618e+08
190	A;C	TRUE	3-dehydro-4-methylzymosterol	C28 H44 O	Full match	No results	Full match	Partial match	Full match	-1.8	396.339	397.346	17.637	1.66034e+09	6	0											7	19	3	Multiple matches found	Single match found	1	DDA for preferred ion	[M+H]+1	5.63351e+07	6.55256e+07	1.14477e+08	7.07337e+07	8.8848e+07	1.02683e+08	5.7533e+07	1.3915e+08	6.8096e+07	3.95033e+07	3.82565e+07	2.03695e+07	7.49006e+08	5.08376e+08	4.69203e+08
191	A;C	TRUE	25-hydroxy-ergosta-4,6,8(14),22E-tetraen-3-one	C28 H40 O2	Full match	No results	No results	Partial match	Full match	-2.02	408.302	409.309	18.075	1.161e+10	1	0											7	6	2	Multiple matches found	Multiple matches found	6	DDA for preferred ion	[M+H]+1	6.7613e+07	7.06073e+07	3.48267e+07	9.78882e+06	7.75947e+06	8.96084e+06	2.77515e+08	4.88088e+07	1.12964e+08	9.30821e+06	1.09074e+07	7.88903e+06	1.161e+10	6.68242e+09	8.63544e+09
192	A;C	TRUE	(2β,3α,5β)-2,3-Dihydroxycholan-24-oic acid	C24 H40 O4	Full match	No results	No results	Partial match	Partial match	-1.71	392.292	393.299	17.537	5.11872e+08	14	0											7	10	1	Multiple matches found	Multiple matches found	2	DDA for preferred ion	[M+H]+1	4.06523e+07	3.03603e+07	1.01518e+07	1.07832e+07	1.46527e+06	4.05794e+06	2.67812e+07	4.73009e+06	1.75422e+07	4.02636e+06	3.56671e+06	2.44926e+06	1.76451e+08	9.2726e+07	9.9939e+07
193	A;C	TRUE	(22E)-ergosta-4,6,8(14),22,24(28)-pentaen-3-one	C28 H38 O	Full match	No results	No results	No results	Full match	-1.9	390.292	391.299	17.38	2.33675e+09	0	0											7	22	6	No matches found	Single match found	1	DDA for preferred ion	[M+H]+1	2.61318e+07	2.43124e+07	4.76662e+08	1.40512e+08	2.92548e+08	3.73255e+08	8.11731e+07	7.03474e+07	6.38073e+07	4.32277e+07	3.36979e+08	2.43208e+08	2.33675e+09	1.74134e+09	1.84754e+09
194	A;C	TRUE	6-Deoxocastasterone	C28 H50 O4	Full match	No results	Full match	Full match	Full match	-1.65	450.37	473.359	18.692	1.48961e+08	1	0	30792019	CC(C)[C@H](C)[C@@H](O)[C@H](O)[C@@H](C)[C@H]1CCC2[C@@H]3CC[C@H]4C[C@H](O)[C@H](O)C[C@]4(C)[C@H]3CC[C@@]21C	VXBLCLVRWCLEOX-GSAYFKJJSA-N								7	16	4	Multiple matches found	Single match found	2	DDA for other ion	[M+Na]+1	296180	343897	360438	1.75793e+06	302275	320053	305259	392522	305415	255484	270833	259336	7.15855e+06	5.78207e+06	1.06703e+07
195	A;C	TRUE	Stoloniferone H	C28 H44 O4	Full match	No results	No results	Full match	Full match	-2.62	444.323	443.316	16.284	1.46298e+08	5	0	20565037	CC(C)[C@@H](C)/C=C/[C@@H](C)[C@H]1CC[C@H]2[C@@H]3C[C@@H](O)[C@@]4(O)CC=CC(=O)[C@]4(C)[C@H]3[C@H](O)C[C@]12C	ITMUZJMPSMWNMS-VXFXNZRHSA-N								7	14	2	Multiple matches found	Multiple matches found	2	DDA for preferred ion	[M-H]-1	8.98515e+07	7.1885e+07	1.46298e+08	6.80216e+07	4.14721e+07	6.46289e+07	4.63899e+07	4.66183e+07	5.54635e+07	1.60697e+07	2.244e+07	1.41105e+07	7.12221e+06	5.31504e+06	5.00257e+06
196	A;C	TRUE	Polyporusterone B	C28 H44 O6	Full match	No results	No results	Partial match	Full match	-2.5	476.313	475.305	17.662	6.63682e+08	1	0											7	12	3	Multiple matches found	Multiple matches found	1	DDA for preferred ion	[M-H]-1	1.42955e+07	6.20867e+06	2.2868e+07	1.61446e+07	4.98713e+07	8.24856e+07	1.6667e+07	1.25367e+08	4.818e+07	6.61003e+07	4.50136e+07	3.71021e+07	1.50181e+07	1.10102e+08	6.41995e+07
197	A;C	TRUE	Kammogenin	C27 H40 O5	Full match	No results	No results	Partial match	Full match	-2.05	444.287	443.279	16.231	3.04825e+08	11	0											7	11	2	Multiple matches found	Multiple matches found	3	DDA for preferred ion	[M-H]-1	1.84189e+06	1.15001e+06	1.6759e+06	715477	611514	999461	8.31355e+06	7.60912e+06	5.85138e+06	9.46843e+06	747140	2.34526e+06	2.30036e+08	1.43557e+08	1.65399e+08
198	A;C	TRUE	Calvasterol A	C28 H38 O3	No results	No results	No results	Partial match	Full match	-1.66	422.281	421.274	16.921	1.66997e+08	3	0											7	8	2	Multiple matches found	No matches found	2	DDA for preferred ion	[M-H]-1	1.24916e+06	1.7009e+06	1.66215e+06	530724	570988	1.04365e+06	9.14277e+06	2.79379e+06	4.02585e+06	1.24504e+06	1.34396e+06	859930	1.08402e+08	1.23389e+08	1.27499e+08
199	A;C	TRUE	3-Dehydroteasterone	C28 H46 O4	Full match	No results	Full match	Not the top hit	Full match	-2.58	446.338	445.331	17.274	1.74874e+08	4	0	30792029	CC(C)[C@H](C)[C@@H](O)[C@H](O)[C@@H](C)[C@H]1CCC2[C@@H]3CC(=O)[C@H]4CC(=O)CC[C@]4(C)[C@H]3CC[C@@]21C	SVBMASFUJDIDJC-QPPSPHNCSA-N								7	27	3	Multiple matches found	Multiple matches found	2	DDA for preferred ion	[M-H]-1	1.15073e+08	7.93517e+07	1.43964e+08	1.13516e+08	1.13633e+08	1.24062e+08	1.26796e+08	1.17194e+08	1.74874e+08	9.00851e+07	1.00525e+08	8.35006e+07	2.8127e+07	3.22862e+07	2.46022e+07
200	A;D	TRUE	NP-019988	C10 H10 O4	Full match	Full match	Partial match	Partial match	Partial match	-1.64	194.058	195.065	8.755	2.64472e+08	12	4				68.9	67.6		Endogenous Metabolites; Natural Products/Medicines		Autoprocessed-6479	Autoprocessed	7	9	2	Multiple matches found	Multiple matches found	1	DDA for preferred ion	[M+H]+1	1.9811e+07	2.2384e+07	2.53528e+07	2.17616e+08	2.64472e+08	1.43895e+08	5.3907e+07	8.53801e+07	6.23301e+07	1.39721e+08	2.37622e+08	1.74212e+08	5.29335e+07	4.83545e+07	4.45293e+07
201	A;D	TRUE	NP-016344	C11 H10 O5	Full match	Full match	Partial match	Partial match	Full match	-1.85	222.052	223.06	10.689	2.51844e+08	14	1				74.2	8.7		Endogenous Metabolites; Natural Products/Medicines		Autoprocessed-8180	Autoprocessed	7	6	1	No matches found	Multiple matches found	1	DDA for preferred ion	[M+H]+1	3.98771e+06	1.17653e+07	4.08518e+06	3.37338e+07	1.64488e+08	2.89991e+07	6.53318e+07	4.80872e+07	9.40568e+07	1.91807e+08	1.32404e+08	2.32147e+08	2.59765e+07	1.05397e+08	3.45579e+07
202	A;D	TRUE	Banksiamarin B	C13 H10 O8	Full match	No results	No results	Partial match	Not the top hit	-2.13	294.037	295.044	8.28	8.73394e+08	1	0											7	5	1	No matches found	Multiple matches found	1	DDA for preferred ion	[M+H]+1	8.73394e+08	7.41878e+08	6.56243e+08	5.57518e+08	3.40079e+08	4.58907e+08	7.00878e+08	5.15352e+08	7.28167e+08	6.88124e+08	4.3917e+08	6.27501e+08	5.34235e+08	7.53247e+08	6.52543e+08
203	A;D	TRUE	3,4,7-trihydroxy-6-methylcoumarin	C10 H8 O5	Full match	No results	Partial match	Partial match	Full match	-1.52	208.037	209.044	9.38	2.01745e+08	3	0											7	6	1	No matches found	Multiple matches found	1	DDA for preferred ion	[M+H]+1	1.84459e+07	2.35373e+07	1.7275e+07	1.28777e+08	2.01745e+08	6.29822e+07	2.27715e+07	1.64434e+07	1.89128e+07	7.15098e+07	7.29758e+07	1.07755e+08	2.3946e+07	6.52463e+07	4.45052e+07
204	A;D	TRUE	(2R)-7-hydroxy-8-(2-hydroxyethyl)-5-methoxy-2-methyl-3,4-dihydro-2H-1-benzopyran-4-one	C13 H16 O5	Full match	Full match	No results	Partial match	Partial match	-1.99	252.099	253.107	7.072	2.57035e+08	12	2				70.4	44.5		Endogenous Metabolites; Natural Products/Medicines		Autoprocessed-1474	Autoprocessed	7	21	4	No matches found	Multiple matches found	2	DDA for preferred ion	[M+H]+1	6.54635e+06	5.11006e+06	1.07914e+07	1.79821e+06	1.20099e+06	877862	4.43349e+06	3.05589e+06	5.24835e+06	6.6264e+06	5.85887e+06	2.10545e+06	1.49681e+07	5.73569e+06	5.30383e+06
205	A;D	TRUE	Talumarin A	C12 H12 O6	Full match	No results	No results	Partial match	Full match	-2.83	252.063	251.055	9.158	3.88957e+07	4	0											7	10	2	No matches found	Multiple matches found	1	DDA for preferred ion	[M-H]-1	620725	616902	1.16525e+06	1.24009e+06	586719	623534	416466	600570	901633	1.56001e+06	133319	926229	1.26888e+06	1.68593e+06	659596
206	A;D	TRUE	Sporulosaldein A	C12 H14 O5	Full match	No results	No results	Partial match	Full match	-3.12	238.083	237.076	9.325	4.98916e+07	2	0											7	10	1	Multiple matches found	Multiple matches found	1	DDA for preferred ion	[M-H]-1	1.04069e+07	4.69858e+06	6.66815e+06	2.46498e+07	6.47842e+06	6.28729e+06	2.70261e+07	2.38302e+07	3.00195e+07	9.42552e+06	7.80319e+06	8.11413e+06	3.74304e+07	4.98916e+07	4.9423e+07
207	A;D	TRUE	Myrothelactone B	C12 H10 O7	Full match	No results	No results	No results	Full match	-2.87	266.042	265.035	7.275	4.42659e+07	0	0											7	10	2	No matches found	Multiple matches found	1	DDA for preferred ion	[M-H]-1	4.22896e+07	4.42659e+07	3.04974e+07	1.70998e+07	1.35824e+07	2.74675e+07	1.18369e+07	1.14715e+07	1.47759e+07	1.29696e+07	6.1462e+06	1.15373e+07	8.72301e+06	1.48885e+07	1.23312e+07
208	A;D	TRUE	5,6,8-trihydroxy-4-(1'-hydroxyethyl) isocoumarin	C11 H10 O6	Full match	No results	No results	Partial match	Full match	-4.12	238.047	237.039	6.057	6.651e+07	3	0											7	10	1	No matches found	Multiple matches found	1	DDA for preferred ion	[M-H]-1	7.80137e+06	4.08982e+06	6.57446e+06	2.36399e+07	1.22993e+07	8.3964e+06	1.64952e+07	1.16324e+07	1.65862e+07	4.20012e+07	2.05566e+07	3.0901e+07	2.27832e+07	4.87419e+07	3.29263e+07
209	A;D	TRUE	3-hydroxy-2-oxo-2H-chromene-4,6-dicarboxylic acid	C11 H6 O7	Full match	Invalid mass	No results	No results	Full match	-3.45	250.01	249.003	7.584	1.13409e+08	0	3						63.7	Endogenous Metabolites; Natural Products/Medicines		Autoprocessed-6370	Autoprocessed	7	9	2	No matches found	Single match found	1	DDA for preferred ion	[M-H]-1	3.57252e+06	5.12486e+06	4.05615e+06	3.71061e+07	3.52883e+07	1.2826e+07	2.48013e+07	1.31696e+07	2.61092e+07	7.22717e+07	4.46218e+07	7.43585e+07	4.69468e+07	6.4776e+07	4.85214e+07
210	A;D	TRUE	1H-2-Benzopyran-1-one	C14 H18 O5	Full match	No results	No results	Partial match	Full match	-2.41	266.115	265.108	10.04	7.90936e+07	9	0											7	4	1	Single match found	Multiple matches found	1	DDA for preferred ion	[M-H]-1	3.23244e+07	1.25698e+07	1.47158e+07	3.3251e+07	1.05048e+07	1.4501e+07	6.55823e+07	4.87864e+07	5.39978e+07	2.28042e+07	1.54686e+07	1.13024e+07	3.17302e+07	7.90936e+07	4.45008e+07
211	A;E	TRUE	Juglomycin C amide	C14 H13 N O5	Full match	No results	No results	No match	Full match	-1.33	275.079	276.086	8.063	4.80828e+07	1	0											7	9	2	No matches found	Single match found	2	DDA for preferred ion	[M+H]+1	252785	243417	420606	224898	254110	218588	4.80828e+07	619584	1.33251e+07	207270	208173	214866	3.7632e+07	2.50698e+07	3.20344e+07
212	A;E	TRUE	Homophenanthroviridone	C19 H13 N O4	Full match	No results	No results	Partial match	Full match	-2	319.084	320.091	8.164	3.69233e+08	1	0											7	13	2	No matches found	Multiple matches found	1	DDA for preferred ion	[M+H]+1	528825	450221	500224	621060	387462	656935	490171	5.73812e+06	3.78189e+06	2.89686e+06	2.93581e+06	1.1624e+06	665125	843888	783545
213	A;E	TRUE	8-O-methylbostrycoidin	C16 H13 N O5	Full match	No results	No results	Partial match	Full match	-1.46	299.079	300.086	5.791	4.79784e+08	1	0											7	8	1	No matches found	Multiple matches found	2	DDA for preferred ion	[M+H]+1	382146	390150	395809	307600	303448	316790	4.17177e+08	918603	1.51246e+07	329542	307516	304842	5.98902e+07	1.79663e+08	8.66859e+07
214	A;E	TRUE	Diploquinone B	C11 H8 O6	Full match	No results	No results	Partial match	Full match	-4.43	236.031	235.024	8.275	2.26958e+09	2	0											7	6	1	No matches found	Multiple matches found	1	DDA for preferred ion	[M-H]-1	2.06318e+09	1.59945e+09	1.60655e+09	1.36972e+09	9.25293e+08	1.11608e+09	1.60388e+09	1.25283e+09	1.6638e+09	1.48069e+09	1.01864e+09	1.40125e+09	1.40158e+09	2.26958e+09	1.91258e+09
215	A;E	TRUE	3,8-dihydroxy-1-propylanthraquinone	C18 H16 O4	Full match	No results	No results	Partial match	Full match	-1.94	296.104	295.097	10.973	1.71231e+07	8	0											7	5	1	Multiple matches found	Multiple matches found	1	DDA for preferred ion	[M-H]-1	8.28833e+06	8.94392e+06	8.90797e+06	9.58572e+06	9.19248e+06	6.99138e+06	1.33362e+07	1.26238e+07	1.26039e+07	3.77939e+06	5.12537e+06	4.51479e+06	1.19035e+07	1.7089e+07	1.6857e+07
216	A;E	TRUE	1,4,5,8-tetrahydroxy-3_ethylnaphthalene2,6-dione	C12 H10 O6	Full match	No results	No results	Partial match	Full match	-3.45	250.047	249.04	8.579	6.8848e+07	3	0											7	6	1	No matches found	Multiple matches found	1	DDA for preferred ion	[M-H]-1	5.0272e+07	4.53073e+07	3.68617e+07	6.8848e+07	5.46091e+07	4.4748e+07	3.49472e+07	2.15266e+07	2.96766e+07	4.89131e+07	3.40115e+07	5.56284e+07	1.6451e+07	4.13521e+07	2.76293e+07
217	B	TRUE	Z-Gly-Pro	C15 H18 N2 O5	Full match	No results	No results	Full match	No results	-2.12	306.121	307.128	5.001	3.13868e+08	1	0	388633	O=C(NCC(=O)N1CCC[C@H]1C(=O)O)OCc1ccccc1	ZTUKZKYDJMGJDC-LBPRGKRZSA-N								7	13	2	No matches found	No matches found	1	DDA for preferred ion	[M+H]+1	2.17306e+08	3.13868e+08	2.93628e+08	1.85683e+08	2.07976e+08	2.43293e+08	1.42205e+08	2.06507e+08	1.31057e+08	1.42468e+08	2.0373e+08	1.24136e+08	9.66675e+07	1.08844e+08	1.17732e+08
218	B	TRUE	Wakodecaline A	C25 H37 N O6	Full match	No results	No results	No results	Full match	-2.54	447.261	448.268	10.382	6.77668e+08	0	0											7	4	1	No matches found	Multiple matches found	1	DDA for preferred ion	[M+H]+1	294699	299390	3.84276e+07	1.50555e+08	8.41817e+07	1.63535e+08	254186	6.11311e+07	930928	2.08799e+08	240715	4.50702e+07	298658	341338	339552
219	B	TRUE	Vulnibactin 2	C11 H11 N O4	Full match	No results	No results	Partial match	Full match	-1.66	221.068	222.076	10.085	9.87352e+07	1	0											7	6	2	No matches found	Multiple matches found	1	DDA for preferred ion	[M+H]+1	8.20625e+07	9.87352e+07	8.34068e+07	2.66975e+07	3.01152e+07	4.9029e+07	3.83206e+07	5.65894e+07	2.93424e+07	3.3738e+07	3.41486e+07	2.36063e+07	2.20318e+07	3.12636e+07	2.49344e+07
220	B	TRUE	TMC-86A	C16 H26 N2 O6	Full match	No results	No results	No results	Full match	-1.21	342.179	343.186	7.375	3.93521e+08	0	0											7	10	2	No matches found	Single match found	2	DDA for preferred ion	[M+H]+1	495693	853442	3.34465e+06	493031	614637	630194	1.27361e+06	2.62465e+06	1.26001e+06	1.47067e+06	2.59848e+06	2.06612e+06	4.14861e+07	3.3339e+07	3.22879e+07
221	B	TRUE	Terretrione D	C16 H20 N2 O3	Full match	No results	Partial match	Partial match	Full match	-2.04	288.147	289.154	6.474	3.23612e+08	3	0											7	8	1	No matches found	Multiple matches found	1	DDA for preferred ion	[M+H]+1	1.46083e+07	1.65432e+07	4.35765e+07	1.4597e+07	1.74033e+07	1.86657e+07	6.02946e+06	4.71674e+06	6.321e+06	2.70217e+07	2.48216e+07	1.15903e+07	3.76167e+07	1.86854e+07	1.2864e+07
222	B	TRUE	Tanespimycin	C31 H43 N3 O8	Full match	No results	No results	Full match	No results	0.67	585.305	586.313	15.036	4.08452e+08	1	0	21106220	C=CCNC1=C2C[C@@H](C)C[C@H](OC)[C@H](O)[C@@H](C)/C=C(\C)[C@H](OC(N)=O)[C@@H](OC)/C=C\C=C(/C)C(=O)NC(=CC1=O)C2=O	AYUNIORJHRXIBJ-TXHRRWQRSA-N								7	7	1	No matches found	No matches found	1	DDA for preferred ion	[M+H]+1	1.97478e+06	2.37209e+06	2.04826e+07	2.02511e+06	3.98216e+06	3.66255e+06	4.18221e+06	3.7665e+06	4.66031e+06	2.90189e+06	7.67759e+06	5.6212e+06	3.74177e+08	2.89159e+08	2.86545e+08
223	B	TRUE	Preussin D	C17 H25 N O3	Full match	No results	No results	Partial match	Full match	-2.05	291.183	292.19	11.287	4.44332e+07	12	0											7	5	1	No matches found	Multiple matches found	1	DDA for preferred ion	[M+H]+1	1.34833e+07	2.13284e+07	1.87633e+07	2.80832e+07	4.44332e+07	2.47414e+07	5.72084e+06	1.00552e+07	5.08802e+06	4.59478e+06	5.63463e+06	3.97646e+06	2.84215e+06	7.65774e+06	6.42003e+06
224	B	TRUE	Niacin	C6 H5 N O2	Full match	No results	Full match	Full match	No results	-0.23	123.032	124.039	1.835	5.04889e+09	4	0	913	O=C(O)c1cccnc1	PVNIIMVLHYAWGP-UHFFFAOYSA-N								7	5	1	No matches found	No matches found	1	DDA for preferred ion	[M+H]+1	3.55124e+09	4.33121e+09	3.19298e+09	3.03137e+09	2.29755e+09	3.08539e+09	4.50604e+09	4.74823e+09	4.75509e+09	1.26097e+09	3.66841e+08	4.10293e+08	4.56706e+09	4.62948e+09	5.04889e+09
225	B	TRUE	Natalenamide C	C23 H25 N3 O5	Full match	No results	No results	No results	Full match	-1.9	423.179	424.186	7.072	5.0446e+08	0	0											7	9	1	No matches found	Single match found	2	DDA for preferred ion	[M+H]+1	4.39376e+06	5.26068e+06	6.37244e+07	944338	1.44201e+06	1.14467e+06	7.00968e+07	2.9768e+08	2.95326e+08	6.4885e+06	5.42616e+06	3.57652e+06	5.0446e+08	4.46272e+08	2.14206e+08
226	B	TRUE	N-γ-glutamyl-boletine	C15 H26 N2 O6	Full match	No results	No results	No results	Full match	-1.98	330.178	331.186	6.524	1.18209e+09	0	0											7	9	1	No matches found	Multiple matches found	2	DDA for preferred ion	[M+H]+1	2.98787e+06	4.05533e+06	8.809e+06	1.14251e+06	1.25583e+06	2.31498e+06	4.57301e+06	2.52998e+06	4.13406e+06	9.32036e+06	1.42303e+07	9.32229e+06	9.64563e+07	9.6387e+07	6.74601e+07
227	B	TRUE	N-palmitoyl valine	C21 H41 N O3	Full match	No results	No results	No results	Full match	-2.12	355.308	356.315	17.343	4.2861e+08	0	0											7	9	2	Multiple matches found	Multiple matches found	3	DDA for preferred ion	[M+H]+1	819196	931316	1.10984e+06	2.09232e+06	930994	1.09686e+06	926071	1.02868e+06	917271	472622	652783	532890	4.01666e+08	4.2861e+08	3.99331e+08
228	B	TRUE	N-[2-(3-Pyridyl)-ethyl]-L-glutamic acid	C12 H16 N2 O4	Full match	No results	No results	Partial match	Full match	-2.04	252.11	253.118	5.08	5.33371e+08	1	0											7	12	1	No matches found	Multiple matches found	2	DDA for preferred ion	[M+H]+1	4.29233e+07	4.37807e+07	3.49139e+07	3.82026e+07	2.80187e+07	3.43643e+07	4.04874e+07	5.08899e+07	4.02305e+07	4.01863e+07	3.05525e+07	2.72358e+07	3.27523e+08	5.33371e+08	4.39553e+08
229	B	TRUE	N-(6-aminohexanoyl)-6-aminohexanoic acid	C12 H24 N2 O3	Full match	No results	No results	Partial match	Full match	-1.64	244.178	245.186	6.946	2.3782e+09	2	0	871	NCCCCCC(=O)NCCCCCC(=O)O	IWENLYKHSZCPRD-UHFFFAOYSA-N								7	8	1	Single match found	No matches found	2	DDA for preferred ion	[M+H]+1	4.45876e+07	5.07671e+07	4.26326e+07	4.02819e+07	2.6688e+07	3.91749e+07	1.96499e+08	2.01394e+08	1.83386e+08	2.8275e+08	2.00852e+08	2.22139e+08	1.57169e+09	2.3782e+09	2.06431e+09
230	B	TRUE	Mycosporine-GABA	C12 H19 N O6	Full match	No results	No results	No results	Full match	-1.65	273.121	274.128	5.949	2.37986e+08	0	0											7	12	2	Single match found	Single match found	1	DDA for preferred ion	[M+H]+1	9.38478e+06	1.24228e+07	9.60668e+06	5.46386e+06	4.39947e+06	6.18163e+06	1.2872e+07	1.00333e+07	1.57692e+07	7.78063e+06	1.44471e+07	7.52241e+06	1.3252e+08	1.03031e+08	1.31584e+08
231	B	TRUE	L-Valine	C5 H11 N O2	Full match	Full match	Full match	Full match	Full match	0.32	117.079	118.086	1.631	1.41056e+10	10	1	1148	CC(C)C(N)C(=O)O	KZSNJWFQEVHDMF-UHFFFAOYSA-N	74.9	8.7		Endogenous Metabolites; Excipients/Additives/Colorants; Therapeutics/Prescription Drugs; Natural Products/Medicines	C00183	Reference-2570	Reference	7	2	0	Multiple matches found	No matches found	3	DDA for preferred ion	[M+H]+1	1.37732e+10	1.41056e+10	1.39335e+10	4.19924e+09	4.32287e+09	6.27774e+09	4.61096e+09	6.21607e+09	4.75728e+09	2.15371e+09	1.94902e+09	1.52689e+09	6.81594e+09	8.79202e+09	7.37201e+09
232	B	TRUE	L-Tyrosine	C9 H11 N O3	Full match	Full match	Full match	Full match	Partial match	-1.59	181.074	182.081	2.133	3.811e+10	9	1	1121	NC(Cc1ccc(O)cc1)C(=O)O	OUYCCCASQSFEME-UHFFFAOYSA-N	86.4	79.8		Endogenous Metabolites; Excipients/Additives/Colorants; Therapeutics/Prescription Drugs; Natural Products/Medicines	C00082	Reference-2255	Reference	7	18	5	No matches found	Single match found	1	DDA for preferred ion	[M+H]+1	1.2211e+10	1.54582e+10	1.56185e+10	9.17602e+09	1.1021e+10	1.01408e+10	3.80476e+10	1.66127e+10	3.811e+10	1.92095e+10	1.59809e+10	1.4416e+10	5.72587e+09	2.99582e+09	4.13538e+09
233	B	TRUE	L-Lysine	C6 H14 N2 O2	Full match	Full match	Full match	Full match	No results	-1.46	146.105	147.113	1.35	5.06112e+08	8	1	843	NCCCCC(N)C(=O)O	KDXKERNSBIXSRK-UHFFFAOYSA-N	63.2	43.1		Endogenous Metabolites; Excipients/Additives/Colorants; Personal Care Products/Cosmetics; Therapeutics/Prescription Drugs; Natural Products/Medicines	C00047	Reference-3399	Reference	7	7	2	No matches found	No matches found	1	DDA for preferred ion	[M+H]+1	2.93259e+08	4.36246e+08	2.8215e+08	1.70354e+08	1.78616e+08	3.60165e+08	1.53366e+08	1.31955e+08	1.58232e+08	7.02927e+07	7.48821e+07	5.0084e+07	2.98951e+08	4.29421e+08	4.18527e+08
234	B	TRUE	L-(+)-ERGOTHIONEINE	C9 H15 N3 O2 S	Full match	No results	No results	Full match	No results	-1.97	229.088	230.095	1.598	1.35224e+10	1	0	4508619	C[N+](C)(C)[C@@H](Cc1c[nH]c(S)n1)C(=O)[O-]	SSISHJJTAXXQAX-ZETCQYMHSA-N								7	5	2	No matches found	No matches found	5	DDA for preferred ion	[M+H]+1	1.19492e+10	1.35224e+10	9.32188e+09	2.46168e+09	2.28845e+09	3.60606e+09	1.69564e+09	4.42079e+09	3.82801e+09	7.03456e+08	3.15319e+08	5.73603e+08	2.36858e+08	2.3865e+08	2.69523e+08
235	B	TRUE	L-(+)-Arginine	C6 H14 N4 O2	Full match	Full match	Full match	Full match	No results	-0.51	174.112	175.119	1.373	5.95591e+08	3	1	227	N=C(N)NCCCC(N)C(=O)O	ODKSFYDXXFIFQN-UHFFFAOYSA-N	83.8	77.9		Endogenous Metabolites; Excipients/Additives/Colorants; Therapeutics/Prescription Drugs; Personal Care Products/Cosmetics; Natural Products/Medicines	C00062	Reference-2977	Reference	7	5	1	No matches found	No matches found	1	DDA for preferred ion	[M+H]+1	1.65938e+08	1.78097e+08	1.42367e+08	7.3504e+07	6.75689e+07	9.45154e+07	2.07243e+08	1.06491e+08	1.37649e+08	5.09713e+07	4.19285e+07	3.8881e+07	4.99943e+08	5.95591e+08	5.79019e+08
236	B	TRUE	Indole-3-acetyl-epsilon-L-lysine	C16 H21 N3 O3	Full match	No results	No results	Partial match	Full match	-1.52	303.158	304.165	6.913	4.0612e+08	2	0											7	19	4	No matches found	Single match found	2	DDA for preferred ion	[M+H]+1	8.01084e+06	8.26723e+06	9.59365e+06	6.59341e+06	5.32214e+06	6.90624e+06	1.87788e+07	2.19736e+07	1.90522e+07	3.23777e+07	2.2084e+07	2.55232e+07	2.66848e+08	4.0612e+08	3.60917e+08
237	B	TRUE	Indole-3-acetic acid	C10 H9 N O2	Full match	Full match	Full match	Full match	Partial match	-1.21	175.063	176.07	9.113	1.19624e+08	8	1	780	O=C(O)Cc1c[nH]c2ccccc12	SEOVTRFCIGRIMH-UHFFFAOYSA-N	94.2	71		Endogenous Metabolites; Natural Products/Medicines	C00954	Reference-445	Reference	7	6	1	No matches found	Multiple matches found	1	DDA for preferred ion	[M+H]+1	3.37915e+07	5.24301e+07	3.35794e+07	2.47973e+07	3.66762e+07	3.54649e+07	8.4644e+07	8.40606e+07	8.58587e+07	1.10852e+08	4.57667e+07	3.02993e+07	5.32436e+07	8.74221e+07	6.67457e+07
238	B	TRUE	glufosinate	C5 H12 N O4 P	Full match	Invalid mass	No results	Full match	No results	-0.93	181.05	182.058	1.506	9.38584e+08	2	1	4630	CP(=O)(O)CCC(N)C(=O)O	IAJOBQBIJHVGMQ-UHFFFAOYSA-N			50.3					7	7	1	No matches found	No matches found	1	DDA for preferred ion	[M+H]+1	9.09255e+08	9.04882e+08	9.38584e+08	3.22999e+08	3.4376e+08	3.78817e+08	3.68394e+08	5.09355e+08	3.23638e+08	1.17278e+08	2.09799e+08	1.0243e+08	1.39275e+08	2.88992e+08	1.68516e+08
239	B	TRUE	DL-Histidine	C6 H9 N3 O2	Full match	Invalid mass	Full match	Full match	No results	-0.87	155.069	156.077	1.361	4.35642e+08	4	1	752	NC(Cc1c[nH]cn1)C(=O)O	HNDVDQJCIGZPNO-UHFFFAOYSA-N			58.5					7	5	1	No matches found	No matches found	1	DDA for preferred ion	[M+H]+1	2.41963e+08	2.96178e+08	1.99059e+08	1.61391e+08	1.81885e+08	1.93355e+08	4.26478e+08	3.5575e+08	4.35642e+08	1.9339e+08	1.39775e+08	1.44756e+08	2.77562e+08	3.76125e+08	3.75477e+08
240	B	TRUE	Demethyl-harzianic acid	C18 H25 N O6	Full match	No results	No results	Partial match	Full match	-2.23	351.167	352.175	6.528	2.53061e+08	6	0											7	10	2	No matches found	Single match found	2	DDA for preferred ion	[M+H]+1	2.54476e+06	3.45392e+06	5.08445e+06	973070	1.06958e+06	1.97166e+06	1.49082e+06	2.15478e+06	1.68647e+06	910566	977317	667213	2.27537e+07	2.55331e+06	2.80438e+06
241	B	TRUE	danegaptide	C14 H17 N3 O4	Full match	No results	No results	Full match	No results	-1.27	291.122	292.129	6.066	2.50917e+08	1	0	17589967	NCC(=O)N1C[C@H](NC(=O)c2ccccc2)C[C@H]1C(=O)O	BIZKIHUJGMSVFD-MNOVXSKESA-N								7	9	1	No matches found	No matches found	2	DDA for preferred ion	[M+H]+1	1.33237e+07	1.36325e+07	1.15555e+07	1.11862e+07	9.52188e+06	1.11807e+07	1.69898e+07	2.18356e+07	1.85397e+07	1.89519e+07	1.52683e+07	1.40934e+07	1.57475e+08	2.50917e+08	2.1184e+08
242	B	TRUE	D-(+)-Tryptophan	C11 H12 N2 O2	Full match	Full match	Full match	Full match	Partial match	-2.33	204.089	205.097	5.175	7.9759e+09	9	1	1116	NC(Cc1c[nH]c2ccccc12)C(=O)O	QIVBCDIJIAJPQS-UHFFFAOYSA-N	88.1	72.9		Endogenous Metabolites; Natural Products/Medicines	C00525	Reference-3173	Reference	7	13	3	No matches found	Multiple matches found	3	DDA for preferred ion	[M+H]+1	4.60467e+09	5.14033e+09	5.28002e+09	6.30044e+09	6.78383e+09	6.47875e+09	5.23607e+09	6.62262e+09	7.53375e+09	7.29942e+09	6.21884e+09	5.61531e+09	3.58191e+09	4.62073e+09	4.49835e+09
243	B	TRUE	Cystargolide B	C17 H28 N2 O6	Full match	No results	No results	No match	Full match	-1.6	356.194	357.201	7.946	4.21545e+08	1	0											7	10	1	No matches found	Single match found	2	DDA for preferred ion	[M+H]+1	6.6842e+06	7.61554e+06	1.34604e+07	2.90396e+06	3.43347e+06	2.89889e+06	8.36359e+06	6.20783e+06	9.1037e+06	7.702e+06	8.02305e+06	6.01907e+06	4.34716e+07	4.81247e+07	3.8097e+07
244	B	TRUE	Cyclo-(glycyl-L-prolyl-L-glutamyl)	C12 H17 N3 O5	Full match	No results	No results	No results	Full match	-2.26	283.116	284.123	1.567	3.78227e+09	0	0											7	4	1	No matches found	Single match found	1	DDA for preferred ion	[M+H]+1	2.05054e+08	2.8935e+08	5.98841e+08	1.91489e+08	1.83473e+08	1.6331e+08	7.08678e+08	3.23206e+08	5.98777e+08	8.90184e+08	9.60156e+08	7.04163e+08	2.20616e+09	1.4996e+09	1.53408e+09
245	B	TRUE	Cordytakaoamide A	C17 H23 N O4	Full match	No results	Partial match	Partial match	Full match	-2.17	305.162	306.169	12.319	5.94893e+07	8	0											7	5	1	No matches found	Multiple matches found	2	DDA for preferred ion	[M+H]+1	4.0547e+06	2.05312e+06	1.01822e+07	4.18805e+06	1.06498e+07	1.26379e+07	1.15896e+07	5.94893e+07	2.05844e+07	1.36913e+07	1.57556e+07	1.60694e+07	1.08365e+06	4.18102e+06	3.62189e+06
246	B	TRUE	Blasticidin S	C17 H26 N8 O5	Full match	No results	No results	Partial match	Full match	4.55	422.205	423.212	7.644	8.10731e+07	1	0											7	7	1	No matches found	Single match found	1	DDA for preferred ion	[M+H]+1	1.09193e+06	2.26697e+06	5.01084e+06	807510	523515	768075	2.62502e+06	3.13317e+06	2.69627e+06	8.00347e+06	8.80826e+06	6.96641e+06	3.72701e+07	2.85053e+07	2.03024e+07
247	B	TRUE	Blasticidin H	C17 H28 N8 O6	Full match	No results	No results	No results	Full match	4.54	440.215	441.222	11.19	4.74838e+07	0	0											7	6	1	No matches found	Single match found	2	DDA for preferred ion	[M+H]+1	1.25368e+06	500978	1.43136e+06	325300	245015	374735	1.46904e+06	1.45458e+06	1.22569e+06	1.34588e+06	586616	638468	1.53454e+07	1.85397e+07	1.63892e+07
248	B	TRUE	Belactosin A	C17 H27 N3 O6	Full match	No results	No results	No results	Full match	-1.4	369.189	370.197	7.205	2.56828e+08	0	0											7	9	2	No matches found	Single match found	2	DDA for preferred ion	[M+H]+1	419130	323518	1.52729e+06	230448	239593	267826	734195	701476	947496	995367	1.55885e+06	917695	2.63448e+07	1.85604e+07	1.53949e+07
249	B	TRUE	Atolypene A	C28 H45 N O3	Full match	No results	No results	Partial match	Full match	-1.74	443.339	444.346	16.082	4.12574e+08	1	0											7	7	2	No matches found	Single match found	1	DDA for preferred ion	[M+H]+1	653794	570612	1.19342e+06	346909	1.35143e+06	1.30437e+06	3.34595e+06	2.7679e+06	2.2065e+06	643536	1.43317e+06	841109	4.12574e+08	2.25015e+08	2.9448e+08
250	B	TRUE	Atagabalin	C10 H19 N O2	Full match	No results	No results	Full match	No results	-1.78	185.141	186.149	11.519	1.65176e+08	1	0	7970252	C[C@H]1CC(CN)(CC(=O)O)C[C@@H]1C	IUVMAUQEZFTTFB-YUMQZZPRSA-N								7	4	1	No matches found	No matches found	1	DDA for preferred ion	[M+H]+1	1.56435e+08	1.65176e+08	1.11166e+08	1.54833e+08	1.14193e+08	1.43831e+08	1.42279e+07	2.36933e+07	1.66337e+07	5.49601e+06	1.54695e+07	4.58417e+06	3.13283e+06	3.65532e+06	2.24665e+06
251	B	TRUE	AM4299B	C16 H27 N3 O7	Full match	No results	No results	No results	Full match	-1.74	373.184	374.192	6.647	4.55439e+08	0	0											7	7	1	No matches found	Single match found	2	DDA for preferred ion	[M+H]+1	3.71776e+06	4.36787e+06	9.86318e+06	1.59932e+06	1.28944e+06	1.70403e+06	5.17057e+06	5.36056e+06	4.95467e+06	9.63854e+06	1.23401e+07	8.29085e+06	1.47775e+08	1.61058e+08	1.35e+08
252	B	TRUE	alpha-carboxyethylhydroxychroman glutamine	C21 H30 N2 O6	Full match	No results	No results	Partial match	Full match	-1.68	406.21	407.217	9.416	1.45064e+08	3	0											7	6	2	Single match found	Single match found	2	DDA for preferred ion	[M+H]+1	323124	601478	2.69988e+06	453280	331730	354629	1.72808e+06	1.269e+06	1.41801e+06	6.58467e+06	5.70976e+06	5.85375e+06	3.83369e+07	3.66922e+07	2.51922e+07
253	B	TRUE	Alaremycin	C8 H11 N O4	Full match	Invalid mass	No results	Partial match	Full match	-1.25	185.069	186.076	1.667	3.46731e+09	2	1						54.9	Endogenous Metabolites; Natural Products/Medicines		Autoprocessed-6339	Autoprocessed	7	12	3	Single match found	Multiple matches found	1	DDA for preferred ion	[M+H]+1	1.66877e+08	1.57081e+08	1.94242e+08	1.2488e+08	9.89442e+07	9.36508e+07	1.2493e+08	1.23041e+08	1.14684e+08	1.52013e+08	1.49148e+08	1.22898e+08	9.31235e+08	9.82574e+08	1.07499e+09
254	B	TRUE	Acetyl-D-carnitine	C9 H17 N O4	Full match	No results	No results	Partial match	Full match	-1.48	203.115	204.123	1.575	6.93867e+09	3	0											7	6	1	Multiple matches found	No matches found	1	DDA for preferred ion	[M+H]+1	4.85549e+09	5.31817e+09	4.97081e+09	1.49314e+09	1.33004e+09	1.91439e+09	4.39559e+09	3.06324e+09	3.39424e+09	7.53168e+08	4.91666e+08	4.92077e+08	5.81033e+09	6.93867e+09	6.36379e+09
255	B	TRUE	a Jasmonoyl-glutamine	C17 H26 N2 O5	Full match	No results	Full match	No results	No results	-1.47	338.184	339.191	6.655	1.82835e+09	0	0											7	9	1	No matches found	No matches found	2	DDA for preferred ion	[M+H]+1	7.96068e+06	9.51127e+06	2.5496e+07	5.01928e+06	3.18922e+06	3.8556e+06	1.05619e+07	8.20053e+06	1.11317e+07	1.28203e+07	2.02383e+07	1.24101e+07	2.86225e+08	2.24209e+08	1.8126e+08
256	B	TRUE	7,8-diaminononanoic acid	C9 H20 N2 O2	Full match	No results	Full match	Partial match	Full match	-1.17	188.152	189.16	1.395	5.06993e+08	3	0	632	CC(N)C(N)CCCCCC(=O)O	KCEGBPIYGIWCDH-UHFFFAOYSA-N								7	10	3	Single match found	No matches found	1	DDA for preferred ion	[M+H]+1	2.89993e+08	5.06993e+08	2.53478e+08	1.83746e+08	2.04551e+08	3.06329e+08	2.10746e+08	2.12464e+08	3.18558e+08	1.91439e+08	1.72759e+08	1.64911e+08	3.20671e+08	3.64453e+08	3.79945e+08
257	B	TRUE	3-hydroxy-cis-5-octenoylcarnitine	C15 H27 N O5	Full match	No results	No results	No results	Full match	-1.6	301.188	302.196	10.972	8.17612e+07	0	0											7	13	2	Single match found	No matches found	1	DDA for preferred ion	[M+H]+1	1.2986e+06	1.01653e+06	3.86858e+06	2.4261e+06	5.89344e+06	1.12007e+07	4.89829e+06	2.12098e+07	8.91507e+06	9.96708e+06	8.6556e+06	6.72648e+06	9.37899e+06	8.17612e+07	6.62505e+07
258	B	TRUE	3-formyl-L-tyrosinyl-L-threonine	C14 H18 N2 O6	Full match	No results	No results	No results	Full match	-2.2	310.116	311.123	3.964	2.62202e+08	0	0											7	13	4	No matches found	Multiple matches found	2	DDA for preferred ion	[M+H]+1	5.03489e+07	5.58411e+07	6.59565e+07	8.8105e+06	1.22877e+07	1.16857e+07	2.62202e+08	8.67193e+07	1.81754e+08	7.45012e+06	6.55395e+06	6.49081e+06	3.98339e+07	4.30407e+07	2.34001e+07
259	B	TRUE	2-Methylbutyroylcarnitine	C12 H23 N O4	Full match	No results	No results	No results	Full match	-1.47	245.162	246.17	5.725	2.88856e+09	0	0											7	9	1	Multiple matches found	Multiple matches found	1	DDA for preferred ion	[M+H]+1	1.15632e+09	9.42774e+08	9.9294e+08	7.89157e+08	7.4468e+08	6.23456e+08	2.41257e+09	2.70288e+09	2.88856e+09	8.10883e+08	5.61448e+08	5.27385e+08	1.71302e+09	2.34767e+09	2.07227e+09
260	B	TRUE	2-ethylacryloylcarnitine	C12 H21 N O4	Full match	No results	No results	No results	Full match	-1.77	243.147	244.154	5.346	1.6903e+09	0	0											7	13	3	Multiple matches found	Single match found	1	DDA for preferred ion	[M+H]+1	9.36616e+08	7.75965e+08	7.88456e+08	5.88389e+08	4.52777e+08	4.8637e+08	1.29032e+09	9.05696e+08	1.19919e+09	4.1019e+08	3.05442e+08	2.80938e+08	1.05969e+09	1.57451e+09	1.28305e+09
261	B	TRUE	1-hydroxymethylindole-3-carboxylic acid	C10 H9 N O3	Full match	No results	No results	Partial match	Full match	-1.23	191.058	192.065	9.319	1.7689e+08	4	0											7	19	3	No matches found	Single match found	1	DDA for preferred ion	[M+H]+1	1.01119e+07	5.70228e+06	1.12303e+07	1.46763e+06	1.48336e+06	1.49781e+06	9.64342e+07	1.13689e+07	3.96639e+07	1.69764e+07	1.15982e+07	1.56926e+07	7.38699e+07	7.90493e+07	7.10589e+07
262	B	FALSE	Spliceostatin G	C21 H31 N O6	Full match	No results	No results	No results	Full match	-2.66	393.214	394.221	11.943	7.54799e+07	0	0											7	3	1	No matches found	Multiple matches found	1	DDA for preferred ion	[M+H]+1	692376	903699	4.55613e+06	1.51237e+07	1.38739e+07	2.35232e+07	971163	1.05541e+07	1.29718e+06	2.35428e+07	961167	1.82113e+07	760632	582928	531127
263	B	FALSE	L-(−)-methionine	C5 H11 N O2 S	Full match	No results	Full match	Full match	No results	-1.31	149.051	150.058	1.865	1.85874e+09	4	0	853	CSCCC(N)C(=O)O	FFEARJCKVFRZRR-UHFFFAOYSA-N								7	4	1	No matches found	No matches found	1	DDA for preferred ion	[M+H]+1	7.82003e+08	1.02287e+09	7.34015e+08	7.27878e+08	4.01381e+08	9.71913e+08	4.09898e+08	8.00969e+08	6.48417e+08	1.06524e+09	9.85433e+08	3.80341e+08	1.29702e+09	1.75889e+09	1.85874e+09
264	B	FALSE	Daldinan C	C21 H23 N O7	Full match	No results	No results	No results	Full match	-2.07	401.147	402.154	9.193	9.23936e+07	0	0											7	7	1	No matches found	Single match found	3	DDA for preferred ion	[M+H]+1	273049	344523	1.57501e+06	210333	209331	213372	222748	252359	342635	282967	684845	502482	1.6554e+06	290488	288812
265	B	TRUE	Valinopine	C10 H17 N O6	Full match	No results	Partial match	Full match	Full match	-2.48	247.105	246.098	7.777	2.09233e+09	2	0	30790903	CC(C)[C@H](N[C@H](CCC(=O)O)C(=O)O)C(=O)O	OEZFTGUQNATVAL-SVRRBLITSA-N								7	7	1	Multiple matches found	Single match found	4	DDA for preferred ion	[M-H]-1	2.02253e+07	2.65483e+07	2.34991e+07	3.06364e+07	2.81693e+07	3.52939e+07	2.60113e+07	2.24884e+07	2.68121e+07	2.4054e+07	2.19007e+07	1.65159e+07	1.20708e+08	1.90025e+08	1.52716e+08
266	B	TRUE	tokaramide A	C23 H36 N6 O5	Full match	No results	No results	Full match	No match	4.25	476.277	475.269	16.048	1.68808e+08	3	0	8633111	CC(C)[C@H](NC(=O)c1ccc(O)cc1)C(=O)N[C@H](C(=O)N[C@H](C=O)CCCN=C(N)N)C(C)C	QIOXCWRQNDIISW-WDSOQIARSA-N								7	9	2	Multiple matches found	Multiple matches found	1	DDA for preferred ion	[M-H]-1	1.4099e+06	724904	2.05143e+06	350450	367922	1.75441e+06	4.33236e+06	4.66452e+06	4.1019e+06	344239	1.46855e+06	508221	1.3749e+08	1.49549e+08	1.68808e+08
267	B	TRUE	Porphyra-334	C14 H22 N2 O8	Full match	No results	No results	No results	Full match	-1.98	346.137	345.13	6.43	6.56185e+08	0	0											7	13	3	No matches found	Single match found	1	DDA for preferred ion	[M-H]-1	1.21048e+06	1.03632e+06	1.14998e+06	1.4865e+06	698387	812548	2.34757e+06	2.32849e+06	1.77766e+06	828793	920982	489911	3.223e+07	6.92191e+07	4.07468e+07
268	B	TRUE	NP-016455	C11 H18 N2 O4	Full match	Full match	No results	No results	Partial match	-2.19	242.126	241.119	7.274	6.066e+08	0	1				83.3	67		Endogenous Metabolites; Natural Products/Medicines		Autoprocessed-5725	Autoprocessed	7	7	1	No matches found	Multiple matches found	3	DDA for preferred ion	[M-H]-1	3.13079e+07	2.62258e+07	2.80692e+07	1.03154e+07	7.55415e+06	1.00026e+07	3.59041e+07	3.60941e+07	4.21243e+07	1.96796e+07	1.47905e+07	1.59664e+07	9.4258e+07	1.35788e+08	1.11316e+08
269	B	TRUE	NP-008309	C11 H13 N O3	No results	Full match	No results	Partial match	Partial match	-4.51	207.089	206.081	8.302	1.91033e+08	9	1				81.7	67		Endogenous Metabolites; Natural Products/Medicines		Autoprocessed-7714	Autoprocessed	7	6	1	No matches found	Multiple matches found	2	DDA for preferred ion	[M-H]-1	3.66894e+07	3.88044e+07	4.05616e+07	7.682e+07	7.01974e+07	1.14378e+08	6.5366e+07	8.33969e+07	6.99767e+07	9.29725e+07	8.71932e+07	6.11061e+07	1.3303e+08	1.49139e+08	1.79843e+08
270	B	TRUE	N,N-diacetyllegionaminic acid	C13 H22 N2 O8	Full match	No results	No results	Full match	No results	-1.57	334.137	333.13	6.883	1.5792e+08	2	0	10179688	CC(=O)N[C@@H]([C@@H]1O[C@](O)(C(=O)O)C[C@H](O)[C@H]1NC(C)=O)[C@@H](C)O	ZJOSXOOPEBJBMC-DAJNMGJPSA-N								7	10	2	No matches found	No matches found	2	DDA for preferred ion	[M-H]-1	574011	620908	600665	262114	383283	539450	1.32677e+06	1.17927e+06	1.45991e+06	738591	634049	528409	3.38562e+07	5.90292e+07	5.03469e+07
271	B	TRUE	Mer-N5075-A	C30 H43 N7 O6	Full match	No results	No results	No results	Full match	-1.59	597.327	596.319	14.775	1.75389e+08	0	0											7	18	4	No matches found	Single match found	1	DDA for preferred ion	[M-H]-1	8.12621e+06	3.45332e+06	2.54527e+06	2.03816e+06	2.11512e+06	585305	2.47305e+06	3.10458e+06	1.65236e+06	1.72931e+07	2.48365e+07	2.78561e+07	1.23316e+07	1.45615e+08	1.44036e+08
272	B	TRUE	Isoleucinopine	C11 H19 N O6	Full match	No results	Partial match	Partial match	Full match	-1.48	261.121	260.113	9.26	6.68888e+07	4	0											7	7	1	Multiple matches found	Multiple matches found	2	DDA for preferred ion	[M-H]-1	100184	106614	120306	87537	101924	109010	99840.3	147633	108871	108940	99778.6	99974.3	129796	315989	195757
273	B	TRUE	Iprofenin	C15 H20 N2 O5	Full match	No results	No results	Full match	No results	-2.37	308.136	307.129	7.292	1.01507e+08	1	0	43576	CC(C)c1ccc(NC(=O)CN(CC(=O)O)CC(=O)O)cc1	FPTRWYHXARAFPO-UHFFFAOYSA-N								7	9	2	No matches found	No matches found	1	DDA for preferred ion	[M-H]-1	2.47929e+07	3.05496e+07	1.01507e+08	1.00769e+07	1.23149e+07	1.62342e+07	1.39815e+07	1.91229e+07	1.72798e+07	1.37956e+07	2.30368e+07	1.28011e+07	2.87672e+07	2.12511e+07	1.83796e+07
274	B	TRUE	Farinomalein	C10 H13 N O4	Full match	No results	No results	Not the top hit	Full match	-4.66	211.083	210.076	7.78	3.84198e+08	6	0	24674945	CC(C)C1=CC(=O)N(CCC(=O)O)C1=O	UWAZSQUZHSRNTR-UHFFFAOYSA-N								7	6	1	No matches found	Multiple matches found	2	DDA for preferred ion	[M-H]-1	4.69006e+06	5.30863e+06	5.65567e+06	6.18859e+06	4.72816e+06	6.74416e+06	6.16692e+06	6.0063e+06	6.54861e+06	5.36355e+06	4.88735e+06	3.8217e+06	2.22751e+07	3.44379e+07	2.91787e+07
275	B	TRUE	Elaiomycin K	C11 H22 N2 O4	Full match	No results	No results	No results	Full match	-2.07	246.157	245.15	5.558	1.49625e+08	0	0											7	12	2	No matches found	Multiple matches found	2	DDA for preferred ion	[M-H]-1	1.01744e+08	8.03852e+07	8.55915e+07	8.89574e+07	6.14084e+07	8.80523e+07	8.47758e+07	8.79338e+07	9.44112e+07	8.13265e+07	7.05138e+07	7.40911e+07	8.75204e+07	1.04002e+08	1.49625e+08
276	B	TRUE	Cyclo-(L-Tyrosyl-cis-4-hydroxy-D-proline	C14 H16 N2 O4	Full match	No results	No results	Partial match	Full match	-1.36	276.111	275.103	7.916	1.68136e+08	1	0											7	5	1	No matches found	Multiple matches found	2	DDA for preferred ion	[M-H]-1	1.40733e+07	1.33219e+07	1.42757e+07	8.33034e+06	7.23656e+06	1.04386e+07	2.19182e+07	2.1704e+07	2.49888e+07	1.21641e+07	8.31588e+06	7.59531e+06	5.1326e+07	6.61404e+07	6.09426e+07
277	B	TRUE	9-(4-aminophenyl)-7-hydroxy-2,4,6-trimethyl-9-oxo-non-2-enoic acid	C18 H25 N O4	Full match	No results	No results	Partial match	Full match	-2.82	319.177	318.17	13.129	5.20219e+07	2	0											7	6	2	Single match found	Multiple matches found	3	DDA for preferred ion	[M-H]-1	182231	313762	2.93805e+06	1.05629e+06	2.15225e+06	3.61132e+06	2.14167e+06	4.91009e+06	3.48652e+06	9.09859e+06	5.81398e+06	8.01656e+06	1.70842e+06	7.8615e+06	5.58015e+06
278	B	TRUE	2′-deoxymugineic acid	C12 H20 N2 O7	Full match	No results	No results	Full match	No results	-1.7	304.127	303.119	7.097	4.89241e+08	2	0	164856	O=C(O)[C@H](CCN1CC[C@H]1C(=O)O)NCC[C@H](O)C(=O)O	CUZKLRTTYZOCSD-CIUDSAMLSA-N								7	7	1	No matches found	No matches found	2	DDA for preferred ion	[M-H]-1	525184	826315	624970	358935	356811	734215	2.60823e+06	2.05748e+06	2.57228e+06	1.0746e+06	832586	546100	3.3301e+07	6.69303e+07	3.86896e+07
279	B;C	TRUE	3-Deoxy-D-manno-octulosonic acid	C8 H14 O8	Full match	No results	Partial match	Full match	No results	-2.49	238.068	475.129	1.552	1.22208e+09	1	0	106511	O=C(O)C(=O)C[C@@H](O)[C@@H](O)[C@H](O)[C@H](O)CO	KYQCXUMVJGMDNG-SHUUEZRQSA-N								7	14	2	No matches found	No matches found	2	DDA for other ion	[2M-H]-1	4.77843e+08	5.18357e+08	3.43622e+08	1.22208e+09	1.08129e+09	1.07742e+09	9.31991e+08	4.67459e+08	8.56298e+08	1.21696e+09	1.1085e+09	9.13069e+08	5.30138e+08	2.69315e+08	6.51293e+08
280	B;C	TRUE	Trichodion	C12 H14 O5	Full match	No results	No results	Partial match	Full match	-1.81	238.084	239.091	6.857	6.45626e+08	2	0											7	9	2	Multiple matches found	Multiple matches found	3	DDA for preferred ion	[M+H]+1	2.915e+07	3.92284e+07	3.23328e+07	1.43276e+07	1.39729e+07	1.60764e+07	5.19071e+07	5.19681e+07	7.72561e+07	4.4586e+07	8.29297e+07	6.08964e+07	6.45626e+08	2.82203e+08	4.18824e+08
281	B;C	TRUE	Trichodermatide B	C16 H24 O4	Full match	No results	No results	Full match	Full match	-1.88	280.167	281.174	12.16	9.73132e+07	6	0	27023222	CCCCCCC(=O)[C@@H]1CCC2=C(CC[C@H](O)C2=O)O1	LGADEQBKEQFPDQ-ZFWWWQNUSA-N								7	4	1	Multiple matches found	Multiple matches found	1	DDA for preferred ion	[M+H]+1	4.23415e+06	4.27908e+06	5.38931e+06	2.95343e+06	2.39163e+06	2.25285e+06	3.18977e+06	1.00072e+07	3.64061e+06	2.19455e+06	1.13455e+06	2.45606e+06	5.34017e+07	9.73132e+07	8.4426e+07
282	B;C	TRUE	Pitholide B	C22 H26 O6	Full match	No results	No results	Not the top hit	Full match	-2.58	386.172	387.179	12.959	1.31981e+08	5	0											7	2	1	Multiple matches found	Multiple matches found	2	DDA for preferred ion	[M+H]+1	5.82923e+07	2.55197e+07	8.47736e+06	4.57931e+07	1.7495e+07	4.07015e+06	2.66227e+07	1.26731e+07	7.60582e+06	5.05855e+07	1.00535e+07	7.74165e+06	2.07477e+07	1.15595e+07	5.78295e+06
283	B;C	TRUE	Parcoblattalactone	C12 H18 O2	Full match	No results	No results	Partial match	Full match	-1.44	194.13	195.138	13.096	1.76192e+08	8	0											7	6	1	Multiple matches found	Multiple matches found	1	DDA for preferred ion	[M+H]+1	2.38289e+07	2.27748e+07	2.78399e+07	1.94353e+07	2.40862e+07	2.62677e+07	2.19963e+07	3.89618e+07	2.89815e+07	2.04892e+07	2.12628e+07	2.06456e+07	1.09122e+08	1.76192e+08	1.68221e+08
284	B;C	TRUE	p-Cymene	C10 H14	Full match	No results	Full match	Partial match	Full match	-1.53	134.109	135.117	11.743	8.14274e+08	6	0	7183	Cc1ccc(C(C)C)cc1	HFPZCAJZSCWRBC-UHFFFAOYSA-N								7	6	1	Single match found	No matches found	1	DDA for preferred ion	[M+H]+1	5.73471e+08	8.14274e+08	5.26481e+08	2.04985e+08	1.76086e+08	2.85548e+08	4.73998e+07	7.89277e+07	4.97699e+07	2.72288e+07	7.46209e+07	2.71109e+07	1.1668e+07	1.97368e+07	3.27865e+07
285	B;C	TRUE	Osmundalactone	C6 H8 O3	Full match	No results	Partial match	Partial match	Full match	-0.5	128.047	129.055	5.327	1.78025e+10	7	0											7	15	5	Multiple matches found	Multiple matches found	2	DDA for preferred ion	[M+H]+1	1.1582e+10	1.31954e+10	8.46322e+09	7.58455e+09	7.45958e+09	7.34878e+09	1.52285e+10	1.78025e+10	1.71924e+10	5.64023e+09	6.82836e+09	5.72345e+09	1.0313e+10	1.36091e+10	1.40858e+10
286	B;C	TRUE	NP-019992	C10 H12 O4	Full match	Full match	Partial match	Partial match	Partial match	-1.49	196.073	197.081	12.417	1.09451e+08	16	4				81.9	76.6		Endogenous Metabolites; Natural Products/Medicines		Autoprocessed-8058	Autoprocessed	7	9	1	No matches found	Multiple matches found	1	DDA for preferred ion	[M+H]+1	4.89224e+06	5.10062e+06	7.52021e+07	5.54329e+07	5.87306e+07	5.71783e+07	6.27227e+06	1.09451e+08	5.9367e+07	6.25528e+07	3.75089e+06	6.0661e+07	5.48727e+06	6.65563e+06	1.53455e+07
287	B;C	TRUE	NP-019636	C9 H8 O4	Full match	Full match	Partial match	Partial match	Partial match	-2.4	180.042	181.049	17.691	3.3083e+09	6	2				79	60.4		Endogenous Metabolites; Natural Products/Medicines		Autoprocessed-5665	Autoprocessed	7	8	1	No matches found	Multiple matches found	1	DDA for preferred ion	[M+H]+1	1.33558e+08	1.20863e+08	2.29992e+09	3.07973e+09	3.18171e+09	2.80063e+09	1.07271e+08	1.81467e+09	1.0033e+08	2.24638e+09	9.67507e+07	1.18334e+08	1.64268e+08	1.79814e+08	1.93796e+08
288	B;C	TRUE	NP-001846	C11 H20 O4	Full match	Full match	No results	Partial match	Partial match	-1.79	216.136	217.143	11.469	7.21744e+07	5	3				54.7	63.4		Endogenous Metabolites; Natural Products/Medicines		Autoprocessed-8177	Autoprocessed	7	14	3	Multiple matches found	Multiple matches found	1	DDA for preferred ion	[M+H]+1	5.86604e+07	7.21744e+07	6.34674e+07	5.15482e+07	6.08729e+07	6.17992e+07	2.96112e+07	5.99927e+07	3.00751e+07	1.67451e+07	3.98875e+07	1.79012e+07	6.72254e+06	1.40948e+07	1.17144e+07
289	B;C	TRUE	navenone B	C16 H16 O	Full match	No results	No results	Full match	No results	-1.97	224.12	225.127	14.397	1.3473e+08	2	0	9217543	CC(=O)/C=C/C=C/C=C/C=C/c1ccccc1	ZEWIVXFRPUFJSZ-TZMGHXHMSA-N								7	4	1	No matches found	No matches found	1	DDA for preferred ion	[M+H]+1	4.1906e+07	3.38244e+07	7.756e+07	4.7457e+07	7.75332e+07	1.3473e+08	6.10415e+07	1.32054e+08	1.17334e+08	3.3603e+07	3.5566e+07	2.37051e+07	3.07751e+07	1.35438e+07	1.45195e+07
290	B;C	TRUE	Myrotheciumone B	C8 H12 O3	Full match	No results	No results	No results	Full match	-1.1	156.078	157.086	6.163	4.22737e+08	0	0											7	21	7	Multiple matches found	Multiple matches found	1	DDA for preferred ion	[M+H]+1	3.74358e+07	5.20876e+07	1.0422e+08	1.0688e+08	4.17005e+07	5.27896e+07	1.43128e+08	8.04352e+07	6.28528e+07	3.00096e+07	4.38367e+07	3.60144e+07	1.20632e+08	9.67466e+07	8.43096e+07
291	B;C	TRUE	Muconic dialdehyde	C6 H6 O2	Full match	No results	Partial match	Partial match	Full match	1.3	110.037	111.044	6.166	1.19816e+10	4	0											7	17	3	Single match found	Multiple matches found	1	DDA for preferred ion	[M+H]+1	1.98969e+09	1.58337e+09	3.90499e+09	1.46559e+09	2.31656e+09	2.56589e+09	1.24913e+09	1.66723e+09	1.18027e+09	1.69637e+09	1.81698e+09	2.34038e+09	3.54331e+09	2.17831e+09	2.16925e+09
292	B;C	TRUE	Laingolide	C21 H37 N O3	Full match	No results	No results	No results	Full match	-2.18	351.277	352.284	16.858	5.32119e+08	0	0											7	11	3	No matches found	Single match found	3	DDA for preferred ion	[M+H]+1	1.23362e+06	2.46196e+06	987631	1.20059e+06	788803	884584	1.15167e+06	990300	846907	653249	717687	617938	9.62737e+07	1.24941e+08	9.81406e+07
293	B;C	TRUE	Fusopoltide C	C13 H18 O6	Full match	No results	No results	No results	Full match	-2.09	270.11	271.117	6.406	3.32666e+08	0	0											7	10	2	No matches found	Multiple matches found	2	DDA for preferred ion	[M+H]+1	1.18505e+06	1.96295e+06	7.04889e+06	1.46986e+06	2.54262e+06	835930	2.50015e+06	2.61243e+06	2.49296e+06	4.91386e+06	8.41146e+06	4.31024e+06	3.23891e+07	1.49696e+07	1.75686e+07
294	B;C	TRUE	Dimerostin	C19 H22 O7	Full match	No results	No results	Partial match	Full match	-2.18	362.136	363.143	8.377	9.86926e+07	7	0											7	13	4	Multiple matches found	Multiple matches found	1	DDA for preferred ion	[M+H]+1	360164	372174	352542	298848	311858	337725	304676	309070	323981	334060	299855	321520	1.00882e+06	544026	481584
295	B;C	TRUE	Dihydro-3-hydroxy-3-(1-hydroxyethyl)-4-methylfuran-2(3H)-one	C7 H12 O4	Full match	No results	Partial match	Partial match	Full match	-1.49	160.073	161.081	3.985	2.793e+09	6	0											7	17	3	Multiple matches found	Multiple matches found	2	DDA for preferred ion	[M+H]+1	1.19359e+08	9.82185e+07	4.93008e+08	1.08536e+08	1.56886e+08	9.75265e+07	1.3084e+08	1.18787e+08	1.14631e+08	2.27212e+08	4.17874e+08	2.53486e+08	4.06576e+08	3.31869e+08	2.74382e+08
296	B;C	TRUE	Curvulapyrone	C12 H16 O6	Full match	No results	No results	Partial match	Full match	-1.55	256.094	257.102	5.948	3.68018e+08	7	0											7	10	1	Single match found	Multiple matches found	2	DDA for preferred ion	[M+H]+1	9.15812e+06	1.03376e+07	1.3766e+07	6.25713e+06	5.90683e+06	5.78382e+06	1.80299e+07	1.35895e+07	1.93847e+07	9.3406e+06	1.65072e+07	1.19012e+07	1.98101e+08	1.54047e+08	1.98329e+08
297	B;C	TRUE	A88696C	C22 H34 O3	Full match	No results	No results	Partial match	Full match	-2.67	346.25	347.257	17.236	1.21634e+09	10	0											7	8	2	Multiple matches found	Multiple matches found	2	DDA for preferred ion	[M+H]+1	3.38539e+08	2.55044e+08	2.99037e+08	3.99425e+08	6.0577e+08	7.71793e+08	2.98271e+08	1.21634e+09	6.06327e+08	5.7336e+08	7.9324e+08	7.18032e+08	2.19887e+08	3.62053e+08	3.85183e+08
298	B;C	TRUE	7E,10-undecadien-4-olide	C11 H16 O2	Full match	No results	No results	Partial match	Full match	-1.32	180.115	181.122	12.374	3.51898e+08	5	0											7	9	1	Multiple matches found	Multiple matches found	1	DDA for preferred ion	[M+H]+1	2.73943e+07	2.53163e+07	4.0313e+07	2.0792e+07	2.44713e+07	4.07422e+07	3.9351e+07	1.13443e+08	5.86579e+07	2.04299e+07	2.083e+07	2.40487e+07	3.05807e+08	3.20998e+08	3.51898e+08
299	B;C	TRUE	6-[1]-ladderane hexanol	C18 H28 O	Full match	No results	No results	No results	Full match	-2.02	260.213	261.221	16.396	5.79159e+08	0	0											7	3	1	Multiple matches found	No matches found	1	DDA for preferred ion	[M+H]+1	1.34391e+07	1.51625e+07	3.14244e+07	1.35968e+07	3.18983e+07	3.43711e+07	1.38681e+07	3.62855e+07	1.65833e+07	7.19072e+06	1.20619e+07	5.48836e+07	1.25651e+08	1.39189e+08	3.6081e+08
300	B;C	TRUE	4-hydroxyphenyl 6-deoxy-α-L-talopyranoside	C12 H16 O6	Full match	No results	No results	Not the top hit	Full match	-1.59	256.094	257.102	7.327	1.42806e+08	7	0	28283583	C[C@@H]1OC(Oc2ccc(O)cc2)[C@H](O)[C@H](O)C1O	WYRIRHMMMOMBCS-UDQVFHGYSA-N								7	6	1	Single match found	Multiple matches found	3	DDA for preferred ion	[M+H]+1	9.62804e+06	1.0158e+07	1.18483e+07	4.37045e+06	3.80702e+06	3.63132e+06	1.31666e+07	8.8605e+06	1.69424e+07	9.40495e+06	1.90565e+07	1.35554e+07	1.42806e+08	1.031e+08	1.37627e+08
301	B;C	TRUE	4,5‐dihydroxy‐12‐methyloxacyclododecan‐2‐one	C12 H22 O4	Full match	No results	No results	Partial match	Full match	-2.02	230.151	231.159	11.469	1.74276e+08	3	0											7	5	1	Multiple matches found	Multiple matches found	1	DDA for preferred ion	[M+H]+1	1.37707e+08	1.74276e+08	1.45586e+08	1.23694e+08	1.43231e+08	1.48957e+08	6.85326e+07	1.41293e+08	6.50555e+07	3.71556e+07	9.14238e+07	4.00974e+07	1.17048e+07	1.69103e+07	1.58455e+07
302	B;C	TRUE	2-methyl-2,4-hexadiene	C7 H12	Full match	No results	No results	No results	Full match	2.26	96.0941	97.1014	12.004	9.06728e+07	0	0											7	18	4	No matches found	Single match found	1	DDA for preferred ion	[M+H]+1	7.74949e+07	9.06728e+07	6.61607e+07	2.43052e+07	2.37761e+07	3.5026e+07	7.25382e+06	7.6409e+06	7.14065e+06	1.33755e+07	1.08543e+07	8.07134e+06	6.31433e+06	3.04184e+07	8.20785e+06
303	B;C	TRUE	2,4,6,8-decatetraenal	C10 H12 O	Full match	No results	Partial match	Partial match	Full match	-1.69	148.089	149.096	13.91	1.86986e+08	5	0											7	5	1	Single match found	No matches found	1	DDA for preferred ion	[M+H]+1	5.822e+07	5.5601e+07	8.82352e+07	8.64886e+07	1.53726e+08	1.86986e+08	1.02817e+08	1.05869e+08	5.07034e+07	1.17483e+08	3.09934e+07	1.58139e+08	3.68142e+07	3.77094e+07	3.75902e+07
304	B;C	TRUE	2,4,6,8,10-dodecapentaenal	C12 H14 O	Full match	No results	No results	Partial match	Full match	-1.34	174.104	175.112	11.2	1.1975e+08	2	0											7	10	1	Single match found	No matches found	1	DDA for preferred ion	[M+H]+1	5.61694e+07	7.14963e+07	5.06243e+07	5.2235e+06	6.35502e+06	1.47331e+07	1.1975e+08	1.18569e+08	1.09998e+08	6.06543e+06	8.37921e+06	4.9282e+06	7.30396e+07	1.03818e+08	1.07014e+08
305	B;C	TRUE	(−)-clavaminol A	C12 H27 N O	Full match	No results	No results	Full match	No results	-1.62	201.209	202.216	12.855	1.55426e+08	2	0	20570664	CCCCCCCCC[C@H](O)[C@@H](C)N	AGYWAEBSOUKZJQ-NEPJUHHUSA-N								7	5	1	No matches found	No matches found	1	DDA for preferred ion	[M+H]+1	2.96655e+06	2.82038e+06	1.47388e+08	9.42486e+07	1.11923e+08	9.86369e+07	2.50646e+06	1.55426e+08	1.11196e+08	1.10397e+08	2.19767e+06	9.64982e+07	1.92865e+06	2.44782e+06	1.93406e+06
306	B;C	TRUE	(6RS,10RS)-6,10-dimethylbicyclo[4.4.0]dec-1-en-3-one	C12 H18 O	Full match	No results	No results	Partial match	Full match	-2.02	178.135	179.143	15.665	2.74517e+09	2	0											7	4	1	No matches found	Multiple matches found	1	DDA for preferred ion	[M+H]+1	8.32465e+07	6.92351e+07	1.05732e+08	5.81826e+07	7.11452e+07	7.75479e+07	6.23728e+07	9.90406e+07	7.454e+07	3.51865e+07	5.05381e+07	2.62385e+07	1.38312e+09	1.61004e+09	1.39915e+09
307	B;C	TRUE	(6aS,11aR,11bS)-7-Hydroxy-9-(hydroxymethyl)-4,4,6a,11b-tetramethyl-2,3,4,4a,5,6,6a,11,11a,11b-decahydro-1H-benzo[a]fluorene-8,10-diyl disulfate	C22 H30 O10 S2	No results	No results	No results	Full match	No results	4.69	518.13	519.138	18.576	1.27135e+08	1	0	28289855	CC1(C)CCCC2(C)C1CCC1(C)c3c(O)c(OS(=O)(=O)[O-])c(CO)c(OS(=O)(=O)[O-])c3CC12	PVJNWKRQMGOOTK-PFSPSOJWSA-L								7	9	2	No matches found	No matches found	2	DDA for preferred ion	[M+H]+1	7.80353e+06	6.20849e+06	2.63627e+07	1.31192e+07	9.43513e+06	8.09723e+06	7.4507e+06	6.45708e+06	3.8614e+07	9.76489e+06	6.7746e+06	7.77222e+06	6.26558e+06	4.25344e+06	2.97422e+07
308	B;C	TRUE	NP-002855	C12 H22 O4	Full match	Full match	No results	Partial match	Partial match	-2.48	230.151	253.14	13.644	1.1824e+08	3	3				75.3	8.8		Endogenous Metabolites; Natural Products/Medicines		Autoprocessed-6454	Autoprocessed	7	4	1	Multiple matches found	Multiple matches found	2	DDA for other ion	[M+Na]+1	1.12533e+07	9.56022e+06	7.89943e+07	6.15909e+07	7.39925e+07	6.09328e+07	1.26461e+07	1.1824e+08	8.12875e+07	8.49625e+07	1.11157e+07	6.6048e+07	8.38929e+06	4.98357e+06	8.2245e+06
309	B;C	TRUE	Oblatone E	C25 H40 O4	Full match	No results	No results	Partial match	Full match	-2.49	404.292	427.281	17.884	5.50538e+08	1	0											7	10	3	Multiple matches found	Multiple matches found	2	DDA for preferred ion	[M+Na]+1	879857	743276	1.70997e+08	4.5782e+08	3.96319e+08	2.57575e+08	716455	1.03655e+08	799922	1.64874e+08	688948	745309	1.66626e+06	1.53131e+06	1.66605e+06
310	B;C	TRUE	Xylariolide C	C11 H20 O5	Full match	No results	No results	No results	Full match	-4.11	232.13	231.123	10.086	2.54708e+07	0	0											7	6	1	No matches found	Multiple matches found	1	DDA for preferred ion	[M-H]-1	1.568e+06	2.01667e+06	3.78238e+06	1.84317e+06	2.02348e+06	2.13421e+06	2.92445e+06	4.25327e+06	3.44829e+06	2.3986e+06	2.1809e+06	2.04779e+06	7.37579e+06	1.59049e+07	1.25065e+07
311	B;C	TRUE	Teratosphaerone B	C12 H14 O4	No results	No results	No results	Partial match	Full match	-4.95	222.088	221.081	11.104	3.21968e+07	12	0											7	9	2	Single match found	Multiple matches found	1	DDA for preferred ion	[M-H]-1	2.835e+06	2.56992e+06	2.61048e+06	3.75083e+06	2.8326e+06	2.53393e+06	7.37344e+06	6.00866e+06	4.97256e+06	1.89941e+07	8.52964e+06	1.52536e+07	6.50521e+06	2.59899e+07	9.56858e+06
312	B;C	TRUE	Sohirnone A	C13 H16 O3	No results	No results	No results	Partial match	Full match	-3.61	220.109	219.102	13.802	3.89853e+07	5	0											7	5	1	No matches found	Multiple matches found	2	DDA for preferred ion	[M-H]-1	3.89853e+07	3.89712e+07	3.00744e+07	8.02422e+06	6.42623e+06	4.98093e+06	4.4477e+06	1.13395e+07	5.92834e+06	3.64847e+06	5.3971e+06	3.93653e+06	765692	854687	449467
313	B;C	TRUE	Phomopsiketone A	C12 H18 O5	Full match	Invalid mass	No results	Partial match	Full match	-3.62	242.115	241.107	10.974	1.18156e+08	3	1						69.3	Endogenous Metabolites; Natural Products/Medicines		Autoprocessed-6112	Autoprocessed	7	6	1	No matches found	Multiple matches found	1	DDA for preferred ion	[M-H]-1	3.54296e+06	2.16222e+06	8.84309e+06	2.43081e+06	3.7731e+06	3.52589e+06	3.18827e+06	9.00147e+06	5.03323e+06	6.66649e+06	4.84317e+06	4.87121e+06	1.75512e+07	1.06476e+08	8.27234e+07
314	B;C	TRUE	Peniciisocoumarin A	C14 H22 O5	Full match	No results	No results	Partial match	Full match	-2.46	270.146	269.139	11.925	1.01176e+08	5	0											7	4	1	No matches found	Multiple matches found	1	DDA for preferred ion	[M-H]-1	5.34853e+06	3.56544e+06	5.48052e+06	2.19264e+06	1.26343e+06	2.22354e+06	2.31435e+07	5.72228e+06	1.56847e+07	7.59632e+06	9.41363e+06	8.86039e+06	5.65175e+07	6.17246e+07	6.56803e+07
315	B;C	TRUE	NP-006255	C17 H26 O4	Full match	Full match	No results	Partial match	Partial match	-2.65	294.182	293.175	13.652	4.12379e+08	10	1				50.6	58		Endogenous Metabolites; Natural Products/Medicines		Autoprocessed-7728	Autoprocessed	7	4	1	Multiple matches found	Multiple matches found	1	DDA for preferred ion	[M-H]-1	3.03239e+07	3.06677e+07	3.65422e+08	2.87922e+08	3.05319e+08	3.37759e+08	3.16047e+07	4.12379e+08	2.90428e+08	3.22694e+08	3.34698e+07	2.8419e+08	2.90334e+07	1.85617e+07	2.15943e+07
316	B;C	TRUE	Koninginin K	C16 H24 O6	Full match	No results	No results	Partial match	Full match	-2.33	312.157	311.149	10.412	4.70107e+07	3	0											7	6	1	No matches found	Multiple matches found	1	DDA for preferred ion	[M-H]-1	1.88074e+07	2.856e+07	4.70107e+07	1.40874e+07	1.21942e+07	1.05621e+07	4.51921e+06	4.05264e+06	9.34512e+06	1.47829e+06	1.27912e+07	4.03512e+06	956775	670288	762020
317	B;C	TRUE	ICM0301 B	C23 H32 O3	Full match	No results	No results	Partial match	Full match	-2.67	356.234	355.227	16.361	3.17101e+07	3	0											7	14	2	Multiple matches found	Multiple matches found	1	DDA for preferred ion	[M-H]-1	233184	233704	1.92914e+07	2.47708e+07	3.04047e+07	2.05429e+07	258961	2.36776e+07	1.17532e+07	1.88666e+07	199629	7.99746e+06	437699	433936	499605
318	B;C	TRUE	hbas#3	C22 H30 O8	Full match	No results	No results	Partial match	Full match	-2.38	422.193	421.186	11.942	1.43636e+08	5	0											7	5	1	Multiple matches found	Multiple matches found	1	DDA for preferred ion	[M-H]-1	1.90247e+06	2.10539e+06	1.18571e+07	2.808e+07	2.46051e+07	4.32573e+07	1.93889e+06	2.49092e+07	2.47793e+06	4.14468e+07	1.98749e+06	3.01325e+07	2.47141e+06	1.59376e+06	1.31157e+06
319	B;C	TRUE	GERI-BP002-A	C23 H32 O2	Full match	No results	No results	Partial match	Full match	-3.31	340.239	339.232	16.869	1.72767e+09	3	0											7	8	2	Single match found	Single match found	1	DDA for preferred ion	[M-H]-1	392547	384126	3.8448e+08	7.06152e+08	7.04218e+08	4.93529e+08	288688	4.93074e+08	1.72767e+09	7.37322e+08	301843	3.2569e+08	783478	700437	696853
320	B;C	TRUE	Etretinate	C23 H30 O3	Full match	No results	No results	Partial match	Full match	-2.82	354.219	353.211	16.214	2.49969e+08	3	0	4445538	CCOC(=O)/C=C(C)/C=C/C=C(C)/C=C/c1c(C)cc(OC)c(C)c1C	HQMNCQVAMBCHCO-DJRRULDNSA-N								7	11	1	Single match found	No matches found	2	DDA for preferred ion	[M-H]-1	977273	590310	1.50499e+08	1.42596e+08	1.89585e+08	1.77384e+08	424365	1.78233e+08	1.381e+08	1.00815e+08	196611	5.83562e+07	471800	439889	577110
321	B;C	TRUE	Csypyrone B2	C11 H12 O6	Full match	No results	Partial match	Not the top hit	Full match	-4.08	240.062	239.055	9.381	5.06201e+07	3	0	28637665	CC(=O)c1c(O)cc(CCCC(=O)O)oc1=O	ZYJVKDQYGKXGIF-UHFFFAOYSA-N								7	6	1	No matches found	Multiple matches found	1	DDA for preferred ion	[M-H]-1	4.59868e+06	5.79153e+06	4.19174e+06	3.32597e+07	5.06201e+07	1.68021e+07	5.75117e+06	3.95687e+06	4.93413e+06	1.73037e+07	1.77984e+07	2.54085e+07	5.52028e+06	1.4083e+07	1.01575e+07
322	B;C	TRUE	Chaxalactin B	C28 H40 O5	Full match	No results	No results	Partial match	Full match	-2.02	456.287	455.279	15.771	1.8173e+09	4	0											7	6	1	Multiple matches found	Multiple matches found	4	DDA for preferred ion	[M-H]-1	2.69936e+07	1.97531e+07	3.76488e+07	9.11773e+06	9.69121e+06	1.49223e+07	2.55205e+08	6.24102e+07	1.42831e+08	8.07929e+06	1.00029e+07	8.14424e+06	1.76647e+09	1.18847e+09	1.20727e+09
323	B;C	TRUE	Arachidic acid	C20 H40 O2	Full match	No results	No results	Full match	Full match	-2.47	312.302	311.295	18.721	5.59639e+07	1	0	10035	CCCCCCCCCCCCCCCCCCCC(=O)O	VKOBVWXKNCXXDE-UHFFFAOYSA-N								7	16	2	Multiple matches found	No matches found	1	DDA for preferred ion	[M-H]-1	1.83286e+07	1.21403e+07	1.70253e+07	5.59639e+07	2.31312e+07	1.83381e+07	7.19918e+06	9.28907e+06	1.01345e+07	1.33446e+07	1.15137e+07	1.05813e+07	3.26228e+07	2.58676e+07	2.27603e+07
324	B;C	TRUE	4-hydroxy-6-[2-(2-methyl-1,2,4a,5,6,7,8,8a-octahydronaphthalen-1-yl)ethyl]oxan-2-one	C18 H28 O3	Full match	Full match	Partial match	Partial match	Partial match	-2.05	292.203	291.196	15.318	5.68957e+08	16	1				66.9	43.7		Endogenous Metabolites; Natural Products/Medicines		Autoprocessed-2974	Autoprocessed	7	5	1	Multiple matches found	Multiple matches found	3	DDA for preferred ion	[M-H]-1	1.88021e+07	2.49628e+07	1.68891e+07	1.46477e+07	1.39928e+07	1.54499e+07	1.56347e+07	1.7336e+07	1.92789e+07	7.22447e+06	1.29748e+07	5.27511e+06	3.8579e+08	5.52465e+08	4.55829e+08
325	B;C	TRUE	3,8,9-trihydroxy-10-propyl-3,4,5,8,9,10-hexahydro-2H-oxecin-2-one	C12 H20 O5	Full match	Full match	No results	Partial match	Not the top hit	-3.65	244.13	243.123	9.276	2.05098e+08	3	1				68.6	66.7		Endogenous Metabolites; Natural Products/Medicines		Autoprocessed-1771	Autoprocessed	7	6	1	Single match found	Multiple matches found	1	DDA for preferred ion	[M-H]-1	2.76099e+07	2.85159e+07	7.25105e+07	4.56648e+07	4.16448e+07	2.56282e+07	5.13751e+07	2.05098e+08	1.07625e+08	1.90374e+08	1.34955e+08	9.38225e+07	3.61575e+07	5.0377e+07	4.95864e+07
326	B;C	TRUE	(E)-2-(1,5-dihydroxypent-2-en-2-yl)-3-(hydroxymethyl)cyclopent-2-enone	C11 H16 O4	Full match	No results	Partial match	Partial match	Full match	-4.92	212.104	211.097	6.138	3.0509e+07	5	0											7	13	3	No matches found	Multiple matches found	1	DDA for preferred ion	[M-H]-1	5.49747e+06	3.61186e+06	7.44485e+06	1.03951e+06	4.39306e+06	924962	4.57677e+06	5.14666e+06	4.81506e+06	3.37862e+06	4.15663e+06	2.36286e+06	5.0988e+06	3.7367e+06	4.97288e+06
327	C	TRUE	Ficine	C20 H19 N O4	Full match	No results	No results	Not the top hit	Full match	-2.57	337.131	338.138	8.365	3.37086e+08	3	0	4445132	CN1CCCC1c1c(O)cc(O)c2c(=O)cc(-c3ccccc3)oc12	YTRPTVLTUWVLKO-UHFFFAOYSA-N								7	9	2	Multiple matches found	No matches found	1	DDA for preferred ion	[M+H]+1	555669	787090	554316	852859	440270	1.71271e+06	2.52196e+06	8.83565e+06	8.8232e+06	3.34407e+06	3.98637e+06	1.61672e+06	570822	773923	765030
328	C	TRUE	Luteolin	C15 H10 O6	Full match	No results	Partial match	Full match	Full match	-1.79	286.047	285.04	9.726	3.66843e+07	15	0	4444102	O=c1cc(-c2ccc(O)c(O)c2)oc2cc(O)cc(O)c12	IQPNAANSBPBGFQ-UHFFFAOYSA-N								7	4	1	Multiple matches found	Multiple matches found	1	DDA for preferred ion	[M-H]-1	92056.2	93607.4	110321	87350.6	87716.5	90476.2	1.6692e+07	100960	94764.1	95849.8	139002	93529.1	4.09442e+06	9.51594e+06	5.29402e+06
329	D	TRUE	Tanzawaic acid C	C18 H26 O3	Full match	No results	No results	Partial match	Full match	-2.56	290.187	291.195	14.684	5.05268e+08	13	0											7	15	2	Multiple matches found	Multiple matches found	1	DDA for preferred ion	[M+H]+1	8.04699e+07	9.3391e+07	4.43283e+08	3.43187e+08	4.51342e+08	3.32388e+08	6.11941e+07	5.05268e+08	2.90068e+08	1.80284e+08	4.53315e+07	1.7865e+08	4.4838e+07	4.05641e+07	5.67686e+07
330	D	TRUE	NP-000294	C15 H22 O2	Full match	Full match	Partial match	Partial match	Partial match	-2.81	234.161	235.169	14.757	3.45193e+08	55	3				69.7	8.5		Endogenous Metabolites; Natural Products/Medicines		Autoprocessed-5626	Autoprocessed	7	4	1	Multiple matches found	Multiple matches found	2	DDA for preferred ion	[M+H]+1	1.21886e+08	1.36418e+08	2.38713e+08	1.52814e+08	1.59274e+08	1.47223e+08	1.32232e+08	3.45193e+08	2.80068e+08	1.91617e+08	6.13692e+07	1.7083e+08	5.03414e+07	5.75343e+07	2.49539e+07
331	D	TRUE	Aspergiloid D	C20 H32 O3	Full match	No results	No results	Partial match	Full match	-1.59	320.235	321.242	13.993	6.92657e+07	42	0											7	13	3	Multiple matches found	Multiple matches found	1	DDA for preferred ion	[M+H]+1	7.32538e+06	9.59524e+06	8.7125e+06	3.63782e+06	3.83749e+06	4.99638e+06	3.1782e+06	9.12503e+06	4.17568e+06	795371	1.36426e+06	813606	5.85665e+07	6.92657e+07	6.19198e+07
332	D	TRUE	(S)-(+)-Abscisic acid	C15 H20 O4	Full match	No results	Partial match	Full match	Full match	-2.02	264.136	265.143	6.923	3.26999e+07	64	0	558841	CC1=CC(=O)CC(C)(C)[C@]1(O)/C=C/C(C)=C\C(=O)O	JLIDBLDQVAYHNE-QHFMCZIYSA-N								7	11	2	Multiple matches found	Multiple matches found	1	DDA for preferred ion	[M+H]+1	1.11189e+07	1.01428e+07	8.49675e+06	3.26999e+07	2.52366e+07	1.83234e+07	1.64544e+07	1.49884e+07	1.55199e+07	2.83542e+07	2.79312e+07	3.08496e+07	1.20553e+07	1.86022e+07	1.33081e+07
333	D	TRUE	(3aR,4aS,5R,6S,8S,9aR)-5,6-dihydroxy-4a,8-dimethyl-3-methylidene-dodecahydroazuleno[6,5-b]furan-2-one	C15 H22 O4	Full match	Full match	No results	Partial match	Partial match	-1.8	266.151	267.159	10.187	7.45507e+07	52	3				81.1	76		Endogenous Metabolites; Natural Products/Medicines		Autoprocessed-3123	Autoprocessed	7	6	1	Multiple matches found	Multiple matches found	2	DDA for preferred ion	[M+H]+1	1.60451e+07	8.10513e+06	8.92992e+06	2.36106e+07	1.41162e+07	1.04244e+07	3.51102e+07	2.62138e+07	3.40407e+07	2.33718e+07	1.49599e+07	1.77491e+07	2.91454e+07	7.45507e+07	4.63628e+07
334	D	TRUE	(1R,4aS,5R,8aS)-5-(5-hydroxy-3-methylpentyl)-1,4a-dimethyl-6-methylidene-decahydronaphthalene-1-carboxylic acid	C20 H34 O3	Full match	Full match	No results	Partial match	Partial match	-3.04	322.25	323.257	16.562	7.53602e+08	15	1				55.1	63.6		Endogenous Metabolites; Natural Products/Medicines		Autoprocessed-2729	Autoprocessed	7	4	1	Multiple matches found	Multiple matches found	2	DDA for preferred ion	[M+H]+1	3.47502e+06	3.67524e+06	3.57193e+06	1.25737e+07	3.19247e+07	1.64972e+07	5.29538e+06	6.43564e+07	7.73801e+06	1.27199e+07	7.68894e+07	3.1601e+06	1.92567e+08	3.75103e+08	6.2237e+08
335	D	TRUE	(-)-Camphor	C10 H16 O	Full match	Full match	No results	Not the top hit	Not the top hit	-1.98	152.12	153.127	11.743	1.89928e+09	34	5	2441	CC12CCC(CC1=O)C2(C)C	DSSYKIVIOFKYAU-UHFFFAOYSA-N	86.6	79.9	75.2	Extractables/Leachables; Endogenous Metabolites; Therapeutics/Prescription Drugs; Personal Care Products/Cosmetics; Natural Products/Medicines		Reference-2759	Reference	7	4	1	Multiple matches found	Multiple matches found	1	DDA for preferred ion	[M+H]+1	1.34044e+09	1.89928e+09	1.17668e+09	4.65945e+08	4.03048e+08	6.46646e+08	1.02687e+08	1.72678e+08	1.11811e+08	5.61406e+07	1.7048e+08	5.88488e+07	1.13951e+07	1.77586e+07	1.79432e+07
336	D	TRUE	(+)-ar-Turmerone	C15 H20 O	Full match	Full match	No results	Partial match	Partial match	-1.63	216.151	217.158	11.2	3.2923e+08	13	1				52	7.6		Endogenous Metabolites; Natural Products/Medicines		Reference-6219	Reference	7	5	1	Multiple matches found	Single match found	1	DDA for preferred ion	[M+H]+1	1.36524e+08	1.79869e+08	1.30522e+08	1.05687e+07	1.3826e+07	3.39281e+07	3.15368e+08	3.2923e+08	2.98186e+08	1.21252e+07	1.89833e+07	9.57718e+06	1.9076e+08	2.63109e+08	2.71415e+08
337	D	TRUE	2-[(2R,4aR,8R,8aR)-8-hydroxy-4a,8-dimethyl-decahydronaphthalen-2-yl]prop-2-enoic acid	C15 H24 O3	Full match	Full match	Partial match	Partial match	Partial match	-2.28	252.172	275.161	11.201	2.30266e+08	31	3				75.7	8.8		Endogenous Metabolites; Natural Products/Medicines		Autoprocessed-2280	Autoprocessed	7	3	1	Multiple matches found	Multiple matches found	3	DDA for other ion	[M+Na]+1	1.2372e+08	1.59433e+08	9.31393e+07	1.0785e+07	1.34767e+07	3.14603e+07	2.30266e+08	2.07888e+08	2.06249e+08	1.10963e+07	2.08437e+07	9.83397e+06	1.24413e+08	1.40553e+08	1.4884e+08
338	D	TRUE	(24R)-1alpha,24-dihydroxy-22-oxavitamin D3 / (24R)-1alpha,24-dihydroxy-22-oxacholecalciferol	C26 H42 O4	Full match	No results	No results	Partial match	Full match	-2.62	418.307	441.296	18.121	1.83898e+08	7	0											7	6	1	Multiple matches found	No matches found	2	DDA for other ion	[M+Na]+1	1.86967e+07	1.28819e+07	1.30766e+07	1.75673e+08	4.93913e+07	2.16815e+07	1.87908e+07	1.02494e+07	1.23224e+07	3.01948e+07	1.09029e+07	9.76886e+06	1.33329e+07	2.97444e+06	4.93061e+06
339	D	TRUE	Welwitschianic acid	C21 H32 O5	Full match	No results	No results	Partial match	Full match	-1.68	364.224	363.217	16.147	7.56399e+08	11	0											7	12	3	Multiple matches found	Multiple matches found	4	DDA for preferred ion	[M-H]-1	240251	226743	2.38458e+06	192933	6.8145e+06	1.30586e+07	8.88045e+06	1.60228e+07	6.04257e+06	8.62134e+06	1.49089e+07	1.15431e+07	2.38702e+08	6.95997e+08	7.56399e+08
340	D	TRUE	NP-019855	C15 H18 O5	Full match	Full match	No results	Partial match	Partial match	-2.6	278.115	277.107	9.54	1.34863e+08	19	1				75.1	47.2		Endogenous Metabolites; Natural Products/Medicines		Autoprocessed-5739	Autoprocessed	7	6	1	Single match found	Multiple matches found	1	DDA for preferred ion	[M-H]-1	4.54315e+07	2.73373e+07	2.83441e+07	6.3368e+07	3.13963e+07	2.96909e+07	7.74391e+07	5.13847e+07	7.7623e+07	4.24287e+07	2.77614e+07	3.43907e+07	5.22954e+07	1.34863e+08	7.96199e+07
341	D	TRUE	NP-019253	C20 H30 O4	Full match	Full match	Partial match	Partial match	Partial match	-2.88	334.213	333.206	15.976	7.62365e+07	51	1				52.3	63.6		Endogenous Metabolites; Natural Products/Medicines		Autoprocessed-8005	Autoprocessed	7	14	3	Multiple matches found	Multiple matches found	1	DDA for preferred ion	[M-H]-1	3.66648e+06	2.04334e+06	6.88883e+06	4.39628e+06	1.13973e+07	1.83667e+07	4.43697e+06	2.4738e+07	1.05752e+07	1.65332e+07	1.68726e+07	1.42602e+07	3.78131e+06	9.10554e+06	1.04702e+07
342	D	TRUE	NP-017061	C20 H30 O4	Full match	Full match	Full match	Partial match	Partial match	-2.27	334.214	333.206	15.33	4.82091e+07	51	1				52.4	7.6		Endogenous Metabolites; Natural Products/Medicines		Autoprocessed-8049	Autoprocessed	7	6	1	Multiple matches found	Multiple matches found	1	DDA for preferred ion	[M-H]-1	3.39675e+06	2.06365e+06	7.69785e+06	3.5246e+06	1.00635e+07	1.32629e+07	4.0021e+06	2.68143e+07	1.1047e+07	1.315e+07	1.31873e+07	1.10699e+07	9.1653e+06	2.33114e+07	2.37519e+07
343	D	TRUE	NP-008515	C15 H20 O4	Full match	Full match	Partial match	Not the top hit	Not the top hit	-2.29	264.136	263.128	10.751	2.22702e+07	64	2	28284455	CCC1=C(C)C(=O)C(C)CC12C(=O)CCC2C(=O)O	LFDLVXYMKUPPOT-UHFFFAOYSA-N	61.5	44.7		Endogenous Metabolites; Natural Products/Medicines		Autoprocessed-8057	Autoprocessed	7	4	1	Multiple matches found	Multiple matches found	1	DDA for preferred ion	[M-H]-1	2.01835e+07	1.81805e+07	1.27048e+07	9.60609e+06	5.69305e+06	8.73421e+06	1.98876e+07	1.72597e+07	1.89694e+07	4.52413e+06	3.90404e+06	2.76792e+06	1.26648e+07	2.01987e+07	1.51305e+07
344	D	TRUE	NP-003553	C20 H34 O4	Full match	Full match	No results	Not the top hit	Not the top hit	-1.42	338.245	337.238	13.991	4.07112e+07	21	1	28289241	CC1(CO)C(O)CCC2(C)C1CCC1CC3CC12CCC3(O)CO	NOFOAYPPHIUXJR-QGMIBUKBSA-N	59.1	8		Endogenous Metabolites; Natural Products/Medicines		Autoprocessed-5696	Autoprocessed	7	11	2	Multiple matches found	Multiple matches found	1	DDA for preferred ion	[M-H]-1	5.32106e+06	5.69537e+06	6.91266e+06	2.95075e+06	3.04397e+06	3.65064e+06	2.05465e+06	7.58865e+06	2.89591e+06	318792	495507	308848	4.07112e+07	3.62477e+07	3.33509e+07
345	D	TRUE	Mangromicin H	C21 H32 O6	Full match	No results	No results	Partial match	Full match	-2.17	380.219	379.212	15.604	1.21854e+08	2	0											7	17	4	Single match found	Multiple matches found	1	DDA for preferred ion	[M-H]-1	7.66244e+06	3.04188e+06	4.76114e+07	4.28145e+06	1.49002e+07	5.65162e+07	5.41405e+06	5.48495e+07	1.59219e+07	7.40267e+06	9.52225e+06	6.04249e+06	5.14707e+07	9.49408e+07	1.21854e+08
346	D	TRUE	Fascicularone H	C15 H24 O5	Full match	No results	No results	Not the top hit	Full match	-2.57	284.162	283.154	12.16	1.25793e+08	2	0	9783672	C[C@@H]1[C@@H](O)[C@@H](O)C(=O)[C@]2(C)[C@H]3CC(C)(C)[C@H]3[C@H](O)[C@]12O	YETZHAKLVWLKTI-CXEALDHTSA-N								7	4	1	No matches found	Multiple matches found	2	DDA for preferred ion	[M-H]-1	5.17698e+06	5.58675e+06	7.20795e+06	3.497e+06	2.7907e+06	3.9699e+06	4.40534e+06	8.5545e+06	4.64037e+06	3.38776e+06	1.91342e+06	2.64093e+06	6.94362e+07	1.25793e+08	1.10588e+08
347	D	TRUE	Aeruginosol A	C30 H50 O6	Full match	No results	No results	Partial match	Full match	-2.33	506.36	505.352	17.502	5.71113e+07	2	0											7	29	5	Multiple matches found	Multiple matches found	1	DDA for preferred ion	[M-H]-1	1.98648e+06	1.06319e+06	1.33278e+06	7.01342e+06	1.38555e+07	9.37534e+06	9.45344e+06	8.92885e+06	9.06234e+06	4.21071e+07	4.68646e+07	4.37248e+07	1.6751e+06	5.73322e+06	5.04485e+06
348	D	TRUE	(4aS,5R,6S,8aS)-5-[(3E)-5-methoxy-3-methyl-5-oxopent-3-en-1-yl]-5,6,8a-trimethyl-3,4,4a,5,6,7,8,8a-octahydronaphthalene-1-carboxylic acid	C21 H32 O4	Full match	Full match	No results	Partial match	Partial match	-2.14	348.229	347.222	16.236	1.15099e+09	14	1				64	45		Endogenous Metabolites; Natural Products/Medicines		Autoprocessed-1763	Autoprocessed	7	6	2	Multiple matches found	Multiple matches found	3	DDA for preferred ion	[M-H]-1	1.69232e+07	1.44188e+07	3.18773e+07	1.15202e+07	2.76263e+07	3.94089e+07	8.28551e+07	6.96454e+07	6.42085e+07	1.45488e+07	1.89917e+07	1.51285e+07	1.02685e+09	6.13646e+08	6.3647e+08
349	D	TRUE	(2R,5S,7S)-3α-hydroxyexogonic acid	C10 H16 O5	Full match	No results	No results	Partial match	Full match	-4.29	216.099	215.092	8.718	1.27502e+08	7	0											7	7	1	No matches found	Multiple matches found	1	DDA for preferred ion	[M-H]-1	4.77259e+06	4.37525e+06	5.73629e+06	8.66609e+06	6.92116e+06	8.23997e+06	5.85267e+06	1.00846e+07	7.79836e+06	9.40314e+06	8.53742e+06	1.27925e+07	1.77439e+07	1.27502e+08	1.02261e+08
350	D	TRUE	(2E)-2-(hydroxymethyl)-3-[3-oxo-5-(propan-2-yl)-1,3,4,5,6,7-hexahydro-2-benzofuran-4-yl]prop-2-enoic acid	C15 H20 O5	Full match	Full match	No results	Partial match	Not the top hit	-2.59	280.13	279.123	8.873	6.45116e+07	26	1				59.4	61		Endogenous Metabolites; Natural Products/Medicines		Autoprocessed-1805	Autoprocessed	7	6	2	Multiple matches found	Multiple matches found	1	DDA for preferred ion	[M-H]-1	6.45116e+07	3.96641e+07	3.45891e+07	3.49703e+07	1.62227e+07	2.47539e+07	4.03626e+07	2.76718e+07	3.53281e+07	1.1795e+07	7.98253e+06	8.33996e+06	1.85493e+07	5.31016e+07	2.98938e+07
351	D	TRUE	(1'S,2'S)-3',11'-dihydroxy-1',2',5'-trimethyl-8'-oxaspiro[oxirane-2,12'-tricyclo[7.2.1.0Â?,â·]dodecan]-5'-en-4'-one	C15 H20 O5	Full match	Full match	No results	Partial match	Partial match	-2.76	280.13	279.123	8.555	2.60574e+08	26	2				67	63.6		Endogenous Metabolites; Natural Products/Medicines		Autoprocessed-1750	Autoprocessed	7	6	1	Multiple matches found	Multiple matches found	1	DDA for preferred ion	[M-H]-1	2.60574e+08	1.22914e+08	1.17884e+08	1.21127e+08	4.66051e+07	8.2467e+07	1.42519e+08	8.06246e+07	1.16642e+08	4.00599e+07	2.49456e+07	3.04051e+07	5.84196e+07	1.91479e+08	1.0828e+08
352	E	TRUE	Xenocyloin E	C18 H23 N O3	Full match	No results	No results	Partial match	Full match	-2.95	301.167	302.174	14.213	9.22865e+07	5	0											7	6	2	No matches found	Multiple matches found	2	DDA for preferred ion	[M+H]+1	3.5921e+06	2.18833e+06	3.86648e+06	1.37507e+07	2.94023e+07	3.00657e+07	8.3065e+06	4.52216e+07	1.77607e+07	4.19367e+07	4.68587e+07	4.29707e+07	6.37967e+06	4.52737e+07	3.28217e+07
353	E	TRUE	Wortmannine E	C21 H25 N O7	Full match	No results	No results	No results	Full match	-2.37	403.162	404.169	7.016	7.30978e+08	0	0											7	11	2	No matches found	Single match found	2	DDA for preferred ion	[M+H]+1	270532	312525	635319	249453	276251	249885	303271	314664	311380	239411	304535	230882	4.74903e+06	1.26027e+06	1.52868e+06
354	E	TRUE	Wortmannine B	C21 H25 N O8	Full match	No results	No results	Partial match	Full match	-2.07	419.157	420.164	8.18	1.83629e+08	1	0											7	18	5	No matches found	Multiple matches found	2	DDA for preferred ion	[M+H]+1	395799	731858	3.29703e+06	272137	289996	266773	516121	420599	424505	354893	995222	742678	2.70735e+06	631607	723559
355	E	TRUE	Viridisamide A	C19 H31 N3 O3 S	Full match	No results	No results	No results	Full match	-2.26	381.208	382.215	9.627	1.83492e+08	0	0											7	7	1	No matches found	Single match found	1	DDA for preferred ion	[M+H]+1	1.67546e+08	1.83492e+08	1.32746e+08	5.7716e+07	7.00895e+07	1.07791e+08	3.6656e+06	6.82809e+07	1.7336e+07	3.44507e+07	1.95074e+07	2.02571e+07	1.18635e+06	1.91324e+06	2.00708e+06
356	E	TRUE	Tricetamide	C16 H24 N2 O5	Full match	No results	No results	Full match	No results	-1.53	324.168	325.175	4.975	1.03635e+09	1	0	61082	CCN(CC)C(=O)CNC(=O)c1cc(OC)c(OC)c(OC)c1	NLRFFZRHTICQBO-UHFFFAOYSA-N								7	15	3	No matches found	No matches found	2	DDA for preferred ion	[M+H]+1	5.04435e+06	6.35222e+06	1.47892e+07	3.63853e+06	3.25203e+06	3.39735e+06	7.76741e+06	3.9223e+06	5.05123e+06	6.83984e+06	8.94019e+06	5.87076e+06	2.30025e+08	2.28947e+08	2.03033e+08
357	E	TRUE	Trans-1-hydroxy-3-(4-hydroxyphenyl)-4-isobutylpyrrolidine-2,5-dione	C14 H17 N O4	Full match	No results	No results	Partial match	Full match	-1.65	263.115	264.123	8.939	3.36501e+08	1	0											7	5	1	No matches found	Single match found	3	DDA for preferred ion	[M+H]+1	3.32141e+07	4.17303e+07	8.97469e+07	6.87044e+06	1.0272e+07	1.76496e+07	7.81914e+07	2.61741e+07	3.24642e+07	4.72655e+06	6.4333e+06	4.03781e+06	1.943e+08	3.36501e+08	3.14925e+08
358	E	TRUE	Terreusinol	C18 H22 N2 O5	Full match	No results	No results	No results	Full match	-1.6	346.152	347.16	7.623	2.57853e+08	0	0											7	9	1	No matches found	Multiple matches found	2	DDA for preferred ion	[M+H]+1	1.11456e+06	1.06523e+06	4.17683e+06	1.50314e+06	1.36021e+06	1.04921e+06	1.49864e+06	1.46984e+06	2.01632e+06	3.09653e+06	5.12934e+06	3.44761e+06	3.29191e+07	2.51819e+07	2.04949e+07
359	E	TRUE	Terezine M	C17 H24 N2 O6	Full match	No results	No results	No results	Full match	-1.05	352.163	353.17	8.418	1.24193e+08	0	0											7	9	2	No matches found	Multiple matches found	2	DDA for preferred ion	[M+H]+1	308342	292009	322869	249829	255965	276895	273716	287967	266261	262350	268277	262555	1.24193e+08	5.01122e+07	6.89361e+07
360	E	TRUE	Terezine H	C17 H22 N2 O6	Full match	No results	No results	No results	Full match	-2.02	350.147	351.154	5.763	1.02037e+09	0	0											7	10	1	No matches found	Multiple matches found	2	DDA for preferred ion	[M+H]+1	1.52886e+07	1.86184e+07	5.43756e+07	1.83027e+07	2.58377e+07	1.83785e+07	1.37679e+07	1.59119e+07	1.74732e+07	2.67378e+07	4.04822e+07	2.45641e+07	9.09853e+07	7.58257e+07	7.21899e+07
361	E	TRUE	Sulfurol	C6 H9 N O S	Full match	No results	Full match	Full match	No results	-1.15	143.04	144.048	3.237	1.53742e+08	1	0	1104	Cc1ncsc1CCO	BKAWJIRCKVUVED-UHFFFAOYSA-N								7	11	2	No matches found	No matches found	1	DDA for preferred ion	[M+H]+1	1.14635e+08	1.53742e+08	1.06275e+08	1.71621e+07	1.72846e+07	4.86696e+07	1.94677e+07	3.00213e+07	2.54436e+07	2.3305e+06	2.5351e+06	614744	1.88096e+07	2.25244e+07	2.86947e+07
362	E	TRUE	Streptazone D	C10 H13 N O	Full match	No results	No results	Partial match	Full match	-0.9	163.1	164.107	9.557	5.38208e+07	3	0											7	11	2	No matches found	Multiple matches found	1	DDA for preferred ion	[M+H]+1	9.14012e+06	9.87899e+06	4.7989e+07	5.06823e+07	5.14868e+07	4.60129e+07	1.02896e+07	5.24797e+07	3.28145e+07	5.03051e+07	9.50058e+06	5.38208e+07	8.13461e+06	1.06873e+07	8.9702e+06
363	E	TRUE	spermidine	C7 H19 N3	Full match	No results	Full match	Full match	No results	-1.29	145.158	146.165	1.337	4.45503e+09	1	0	1071	NCCCCNCCCN	ATHGHQPFGPMSJY-UHFFFAOYSA-N								7	8	2	No matches found	No matches found	1	DDA for preferred ion	[M+H]+1	2.23984e+09	2.2374e+09	1.57504e+09	1.77528e+09	1.52816e+09	2.70835e+09	2.54967e+09	3.94212e+09	4.45503e+09	2.58023e+09	2.52378e+09	2.1838e+09	1.52612e+09	1.49562e+09	1.91819e+09
364	E	TRUE	Speradine B	C16 H18 N2 O3	Full match	No results	No results	Partial match	Full match	-1.28	286.131	287.139	9.622	2.60005e+08	4	0											7	7	2	No matches found	Multiple matches found	1	DDA for preferred ion	[M+H]+1	247134	246267	270240	205764	199472	207481	860164	452515	354058	1.85544e+06	996959	933471	1.5892e+07	9.15172e+07	4.58731e+07
365	E	TRUE	Spenolimycin	C15 H26 N2 O7	Full match	No results	No results	Full match	Full match	-1.86	346.173	347.181	6.86	4.72573e+08	1	0	111484	CN[C@@H]1[C@H](O)[C@H](NC)[C@H]2O[C@@]3(O)C(OC)=C[C@@H](C)O[C@H]3O[C@@H]2[C@H]1O	JXUOVTMVWNHOAJ-XLBYJKOOSA-N								7	10	1	No matches found	Single match found	2	DDA for preferred ion	[M+H]+1	3.91665e+06	5.18804e+06	1.30504e+07	2.84002e+06	2.05445e+06	5.8578e+06	6.25877e+06	4.87296e+06	5.71873e+06	8.84736e+06	1.18097e+07	8.31063e+06	2.51121e+08	2.58071e+08	2.24532e+08
366	E	TRUE	Sorbicillamine A	C18 H23 N O4	Full match	No results	No results	Partial match	Full match	-1.98	317.162	318.169	12.783	1.04836e+08	14	0											7	3	1	No matches found	Multiple matches found	2	DDA for preferred ion	[M+H]+1	5.10176e+06	2.19707e+06	6.05272e+06	6.05331e+06	1.55039e+07	1.75246e+07	2.4376e+07	1.04836e+08	4.63503e+07	2.02929e+07	2.2864e+07	2.45082e+07	905813	5.02893e+06	3.83581e+06
367	E	TRUE	Solanapyrone E	C17 H21 N O4	Full match	No results	Partial match	Partial match	Full match	-1.15	303.147	304.154	9.636	5.57858e+07	7	0											7	5	1	No matches found	Multiple matches found	1	DDA for preferred ion	[M+H]+1	250308	253488	350001	211797	205321	213564	7.8634e+06	252417	1.18493e+06	458254	193759	185401	3.84868e+07	3.64103e+07	5.57858e+07
368	E	TRUE	Skatole	C9 H9 N	Full match	No results	No results	Full match	No results	-1.32	131.073	132.081	5.176	4.47913e+08	2	0	6480	Cc1c[nH]c2ccccc12	ZFRKQXVRDFCRJG-UHFFFAOYSA-N								7	13	3	No matches found	No matches found	1	DDA for preferred ion	[M+H]+1	2.29861e+08	2.6191e+08	2.80384e+08	3.11296e+08	3.43209e+08	3.64987e+08	2.75846e+08	3.41152e+08	3.78613e+08	3.95545e+08	3.2686e+08	2.91478e+08	1.87136e+08	2.55569e+08	2.6405e+08
369	E	TRUE	Sipanmycin B	C46 H71 N3 O7	No results	No results	No results	No results	Full match	-0.33	777.529	778.536	19.154	4.79318e+08	0	0											7	8	2	Multiple matches found	Multiple matches found	1	DDA for preferred ion	[M+H]+1	2.80481e+08	3.37667e+08	1.96925e+08	5.98074e+07	3.8491e+07	6.21001e+07	4.79318e+08	3.40495e+08	4.79039e+08	1.53768e+08	1.37987e+08	1.21041e+08	1.24038e+08	7.51042e+07	9.32087e+07
370	E	TRUE	Serpulanine C	C14 H18 N2 O3	Full match	No results	No results	Partial match	Full match	-1.51	262.131	263.139	7.474	1.35341e+09	3	0											7	17	3	No matches found	Multiple matches found	2	DDA for preferred ion	[M+H]+1	1.20353e+08	1.24451e+08	9.28149e+07	8.62565e+07	6.96925e+07	8.41183e+07	1.04449e+08	1.45643e+08	1.22002e+08	9.72369e+07	8.90273e+07	7.48265e+07	6.32355e+08	8.75311e+08	9.03215e+08
371	E	TRUE	Serpulanine B	C18 H24 N2 O6	Full match	No results	No results	No results	Full match	-1.67	364.163	365.17	7.42	2.01038e+08	0	0											7	10	3	No matches found	Single match found	2	DDA for preferred ion	[M+H]+1	1.45479e+06	2.17233e+06	6.5864e+06	1.41549e+06	1.18804e+06	1.21198e+06	3.00633e+06	2.49717e+06	5.31589e+06	5.66576e+06	6.609e+06	4.87994e+06	8.32839e+07	7.06525e+07	5.67119e+07
372	E	TRUE	Secimide	C16 H23 N O6	Full match	No results	No results	Partial match	Full match	-1.95	325.152	326.159	6.008	5.50616e+08	2	0											7	10	2	No matches found	Single match found	2	DDA for preferred ion	[M+H]+1	5.39973e+06	7.92789e+06	2.454e+07	1.40656e+07	1.39666e+07	9.25246e+06	1.48593e+07	9.43083e+06	1.22431e+07	1.10524e+08	1.064e+08	7.58134e+07	1.11276e+08	9.23886e+07	8.54629e+07
373	E	TRUE	Santacruzamate A	C15 H22 N2 O3	Full match	No results	No results	Partial match	Full match	-1.72	278.163	279.17	7.901	7.1963e+08	2	0											7	9	1	No matches found	Multiple matches found	2	DDA for preferred ion	[M+H]+1	2.85406e+07	3.1048e+07	2.69384e+07	2.38645e+07	1.82201e+07	2.18935e+07	7.99391e+07	9.16037e+07	8.93312e+07	1.30362e+08	9.51067e+07	1.06408e+08	5.16967e+08	7.1963e+08	6.85231e+08
374	E	TRUE	Rubrobramide	C12 H17 N O5	Full match	No results	No results	Partial match	Full match	-2.02	255.11	256.117	6.346	1.03641e+08	2	0											7	12	3	No matches found	Single match found	1	DDA for preferred ion	[M+H]+1	770984	687498	1.92705e+06	1.60973e+06	982686	722475	1.69739e+06	1.40183e+06	1.24374e+06	859750	1.31633e+06	1.15787e+06	1.1242e+07	688195	2.11443e+06
375	E	TRUE	quinolone	C9 H7 N O	Full match	No results	No results	Full match	No results	-0.78	145.053	146.06	8.695	3.26862e+08	6	0	5816	Oc1ccc2ccccc2n1	LISFMEBWQUVKPJ-UHFFFAOYSA-N								7	10	2	No matches found	No matches found	1	DDA for preferred ion	[M+H]+1	1.45141e+07	1.80541e+07	2.78188e+07	2.43521e+07	3.08983e+07	3.00649e+07	5.43986e+07	3.17166e+07	3.91909e+07	1.09154e+08	9.54817e+07	6.72768e+07	1.17893e+08	2.13216e+08	1.83933e+08
376	E	TRUE	Pyranonigrin F	C12 H13 N O5	Full match	No results	No results	Partial match	Full match	-2.43	251.079	252.086	7.527	1.01213e+08	1	0											7	5	1	No matches found	Multiple matches found	2	DDA for preferred ion	[M+H]+1	5.15314e+07	6.17732e+07	8.18756e+07	7.63432e+07	1.01213e+08	8.40781e+07	3.35985e+07	4.54988e+07	3.31185e+07	5.66817e+07	8.37389e+07	7.04873e+07	2.57999e+07	3.25953e+07	3.26635e+07
377	E	TRUE	Propioxatin A	C17 H29 N3 O6	Full match	No results	No results	No results	Full match	-2.24	371.205	372.212	4.994	5.3724e+08	0	0											7	12	2	No matches found	Single match found	1	DDA for preferred ion	[M+H]+1	1.45259e+08	1.99244e+08	1.51877e+08	4.03951e+08	5.3724e+08	3.15972e+08	1.62499e+08	2.39834e+08	2.21192e+08	3.82367e+07	1.80339e+08	2.82425e+07	3.41845e+06	1.0658e+07	8.09473e+06
378	E	TRUE	Pirisudanol	C16 H24 N2 O6	Full match	No results	No results	Full match	No results	-1.09	340.163	341.17	9.837	7.44554e+07	1	0	59202	Cc1ncc(COC(=O)CCC(=O)OCCN(C)C)c(CO)c1O	KTOAWCPDBUCJED-UHFFFAOYSA-N								7	8	2	No matches found	No matches found	2	DDA for preferred ion	[M+H]+1	259859	251410	273405	227412	197936	245180	224173	280184	271505	208321	184785	212641	1.27923e+06	429241	1.69209e+06
379	E	TRUE	Picolinamide	C6 H6 N2 O	Full match	No results	Partial match	Full match	No results	0.2	122.048	123.055	1.905	4.70463e+09	3	0	14342	NC(=O)c1ccccn1	IBBMAWULFFBRKK-UHFFFAOYSA-N								7	17	4	No matches found	No matches found	1	DDA for preferred ion	[M+H]+1	2.06192e+09	2.06484e+09	1.84452e+09	5.16636e+08	5.19601e+08	9.52135e+08	1.82527e+09	2.47609e+09	2.41159e+09	5.55571e+08	5.11226e+08	3.11043e+08	3.99106e+09	4.70463e+09	4.48919e+09
380	E	TRUE	Pestalotiopamide A	C8 H13 N O3	Full match	No results	No results	Partial match	Full match	-1.9	171.089	172.096	1.585	2.97749e+09	3	0											7	5	1	Single match found	Multiple matches found	1	DDA for preferred ion	[M+H]+1	1.3719e+08	1.36545e+08	2.99797e+08	1.35894e+08	1.52615e+08	9.68943e+07	7.4618e+07	7.11858e+07	9.67468e+07	1.03212e+08	1.57083e+08	8.11677e+07	2.86299e+08	2.62819e+08	2.23874e+08
381	E	TRUE	Penipyridone E	C17 H18 N2 O5	Full match	No results	No results	Partial match	Full match	-1.08	330.121	331.129	8.807	9.81684e+07	1	0											7	14	3	No matches found	Single match found	2	DDA for preferred ion	[M+H]+1	269369	675790	339692	313689	283427	281652	1.87826e+06	2.06999e+06	1.17463e+06	2.02863e+06	1.35069e+06	1.75508e+06	1.72856e+07	9.81684e+07	6.38939e+07
382	E	TRUE	Penicolinate D	C19 H31 N O3	Full match	No results	No results	Not the top hit	Full match	-1.62	321.23	322.237	12.427	5.11256e+08	3	0	28945567	COC(=O)c1ccc(CCCCCCCCCC[C@@H](C)O)cn1	YJVYRBYLEGAOMP-MRXNPFEDSA-N								7	4	1	No matches found	Multiple matches found	1	DDA for preferred ion	[M+H]+1	283856	283809	342866	276991	235722	244075	324123	326866	354493	286884	243955	258165	1.0352e+06	1.64126e+06	3.67089e+06
383	E	TRUE	Penicillenol D1	C16 H23 N O3	Full match	No results	No results	Partial match	Full match	-1.97	277.167	278.175	10.91	1.32041e+08	9	0											7	5	1	No matches found	Multiple matches found	1	DDA for preferred ion	[M+H]+1	1.7859e+06	1.74521e+06	8.87551e+06	8.00364e+06	2.14215e+07	2.65415e+07	2.46374e+06	8.81226e+06	4.44173e+06	1.91321e+07	1.50058e+07	1.19129e+07	2.17919e+07	1.85135e+07	1.6573e+07
384	E	TRUE	Peniamidone C	C10 H13 N O4	Full match	No results	No results	Partial match	Full match	-1.96	211.084	212.092	9.548	1.78549e+08	6	0											7	20	4	No matches found	Multiple matches found	2	DDA for preferred ion	[M+H]+1	3.47993e+06	3.56451e+06	6.78126e+06	1.19416e+06	1.27428e+06	1.57383e+06	5.16411e+06	4.84695e+06	4.56317e+06	1.711e+06	1.56835e+06	1.46068e+06	3.90167e+07	5.47116e+07	3.7835e+07
385	E	TRUE	Paecilomycone C	C15 H13 N O5	Full match	No results	No results	Partial match	Full match	-1.47	287.079	288.086	5.773	1.821e+09	1	0											7	10	1	No matches found	Multiple matches found	2	DDA for preferred ion	[M+H]+1	4.05121e+06	4.29045e+06	4.12263e+06	1.33921e+06	1.3117e+06	2.40108e+06	2.64798e+07	3.05668e+07	2.30076e+07	4.71481e+07	2.67784e+07	3.13279e+07	1.821e+09	9.35848e+08	1.17566e+09
386	E	TRUE	P-Hydroxybenzamide	C7 H7 N O2	Full match	No results	Partial match	Partial match	Full match	-0.84	137.048	138.055	1.69	5.34499e+09	8	0											7	6	1	No matches found	Multiple matches found	1	DDA for preferred ion	[M+H]+1	1.11698e+08	1.02257e+08	9.43193e+07	1.07933e+08	8.34585e+07	1.08416e+08	7.46993e+07	2.0418e+08	1.57576e+08	6.29434e+07	7.66333e+07	1.30819e+08	1.08644e+09	1.31322e+09	1.44621e+09
387	E	TRUE	Oximoaspergillimide	C11 H20 N2 O3	Full match	No results	No results	No results	Full match	-1.41	228.147	229.154	5.039	1.01254e+10	0	0											7	20	5	No matches found	Multiple matches found	2	DDA for preferred ion	[M+H]+1	7.18108e+08	4.4018e+08	7.03429e+08	5.55344e+08	4.26852e+08	5.00179e+08	1.21922e+09	1.48109e+09	9.19877e+08	4.41346e+08	7.64534e+08	6.01227e+08	5.93357e+09	8.78435e+09	7.47952e+09
388	E	TRUE	Obscurolide A2	C15 H17 N O4	Full match	No results	No results	Partial match	Full match	-1.97	275.115	276.123	5.521	2.03331e+10	3	0											7	12	2	No matches found	Multiple matches found	4	DDA for preferred ion	[M+H]+1	2.07164e+08	2.66866e+08	7.73267e+08	5.78933e+08	6.09994e+08	4.89509e+08	6.12379e+08	4.03589e+08	5.09599e+08	2.10639e+09	2.60936e+09	1.58575e+09	3.49864e+09	2.29897e+09	2.26957e+09
389	E	TRUE	NP-021733	C7 H13 N O2	Full match	Full match	No results	Partial match	Partial match	-1.54	143.094	144.102	1.551	8.56016e+09	3	1				51.9	7.6		Endogenous Metabolites; Natural Products/Medicines		Autoprocessed-5679	Autoprocessed	7	3	1	No matches found	Multiple matches found	4	DDA for preferred ion	[M+H]+1	8.56016e+09	7.88347e+09	7.2323e+09	2.09338e+09	2.03201e+09	3.1169e+09	2.60165e+09	3.58002e+09	2.33016e+09	6.2646e+08	8.39025e+08	4.38115e+08	8.82466e+08	1.21291e+09	1.33266e+09
390	E	TRUE	NP-001346	C11 H15 N5 O3 S	Full match	Full match	Full match	Full match	Full match	-2.21	297.089	298.096	5.077	4.66027e+09	1	1	388321	CSC[C@H]1O[C@@H](n2cnc3c(N)ncnc32)[C@H](O)[C@@H]1O	WUUGFSXJNOTRMR-IOSLPCCCSA-N	83.2	52		Endogenous Metabolites; Natural Products/Medicines		Autoprocessed-7806	Autoprocessed	7	10	1	No matches found	Single match found	3	DDA for preferred ion	[M+H]+1	3.30678e+09	4.06682e+09	2.269e+09	1.76185e+09	1.60171e+09	2.28552e+09	2.41965e+09	3.77983e+09	2.76061e+09	1.2951e+09	1.39932e+09	8.50264e+08	3.70996e+09	4.66027e+09	4.1185e+09
391	E	TRUE	naphthylamine	C10 H9 N	Full match	No results	No results	Full match	No results	-1.14	143.073	144.081	5.416	4.72639e+09	2	0	8319	Nc1cccc2ccccc12	RUFPHBVGCFYCNW-UHFFFAOYSA-N								7	8	1	No matches found	No matches found	1	DDA for preferred ion	[M+H]+1	1.21996e+09	1.38547e+09	9.65326e+08	1.39708e+09	1.29544e+09	1.80246e+09	5.19695e+08	5.11513e+08	5.59695e+08	9.66338e+08	4.91922e+08	3.42918e+08	7.46375e+08	5.88329e+08	4.61329e+08
392	E	TRUE	N1,N7-bis-(2,3-dihydroxybenzoyl)norpermidine	C20 H25 N3 O6	Full match	No results	No results	Partial match	Full match	-1.43	403.174	404.181	7.637	1.83123e+08	1	0											7	23	6	No matches found	Multiple matches found	2	DDA for preferred ion	[M+H]+1	1.06878e+06	742757	4.10048e+06	1.32631e+06	525673	884627	2.15202e+06	1.23476e+06	1.60701e+06	2.49242e+06	3.04109e+06	2.50214e+06	3.84594e+07	2.45313e+07	2.51241e+07
393	E	TRUE	N-pentanoyl-homoserine lactone	C9 H15 N O3	Full match	No results	No results	Partial match	Full match	-1.22	185.105	186.112	4.203	1.7352e+08	5	0											7	12	3	Multiple matches found	No matches found	1	DDA for preferred ion	[M+H]+1	1.70842e+08	1.37479e+08	1.6651e+08	1.7352e+08	1.35822e+08	1.33489e+08	7.29937e+07	6.47514e+07	7.55598e+07	8.55773e+07	7.8619e+07	9.28426e+07	5.34341e+07	6.45338e+07	7.30145e+07
394	E	TRUE	N-DesmethylZolmitriptan	C15 H19 N3 O2	Full match	No results	No results	Full match	No results	-1.78	273.147	274.155	10.882	1.02258e+08	1	0	30791509	CNCCc1c[nH]c2ccc(C[C@@H]3COC(=O)N3)cc12	QGGCHSMZXKNGCK-GFCCVEGCSA-N								7	8	2	No matches found	No matches found	2	DDA for preferred ion	[M+H]+1	6.02674e+06	4.20056e+06	1.90064e+07	3.36579e+06	9.97569e+06	1.6981e+07	2.24067e+07	6.89182e+07	4.74709e+07	2.04164e+07	1.34548e+07	1.8483e+07	4.877e+06	5.22794e+07	3.26262e+07
395	E	TRUE	N-decanoyl-homoserine lactone	C14 H25 N O3	Full match	No results	No results	Partial match	Full match	-2.1	255.183	256.19	13.978	6.68896e+07	1	0											7	5	1	Single match found	Multiple matches found	2	DDA for preferred ion	[M+H]+1	2.81877e+06	1.78971e+06	7.54531e+06	4.75284e+06	1.07944e+07	1.47509e+07	1.61007e+06	1.16059e+07	3.8082e+06	5.9141e+06	5.41032e+06	5.42765e+06	8.36221e+06	5.56645e+07	4.0446e+07
396	E	TRUE	N-acetyl-β-oxotryptamine	C12 H12 N2 O2	Full match	No results	No results	Partial match	Full match	-1.73	216.089	217.097	6.412	3.76166e+08	3	0											7	11	2	No matches found	Multiple matches found	2	DDA for preferred ion	[M+H]+1	9.28644e+06	1.47705e+07	1.82734e+07	1.45563e+07	1.40127e+07	1.38061e+07	8.85722e+06	1.22139e+07	1.30268e+07	2.24537e+07	9.26506e+06	1.02937e+07	1.48324e+07	1.14375e+07	1.33757e+07
397	E	TRUE	N-Acetyl-tyramine	C10 H13 N O2	Full match	No results	No results	Partial match	Full match	-1.08	179.094	180.102	5.797	1.09022e+08	12	0											7	12	2	No matches found	Multiple matches found	1	DDA for preferred ion	[M+H]+1	4.85676e+07	6.04702e+07	3.89583e+07	2.7722e+07	2.88841e+07	4.09901e+07	4.93436e+07	5.97431e+07	5.6317e+07	4.14523e+07	4.08273e+07	3.59771e+07	6.43142e+07	1.07875e+08	1.09022e+08
398	E	TRUE	N-(3-hydroxy-pentanoyl)-homoserine lactone	C9 H15 N O4	Full match	No results	No results	Partial match	Full match	-1.09	201.1	202.107	7.773	4.8052e+08	3	0											7	13	3	Single match found	Single match found	1	DDA for preferred ion	[M+H]+1	7.02048e+06	9.11257e+06	8.88159e+06	9.86866e+06	1.0301e+07	1.10081e+07	1.02134e+07	9.69884e+06	1.01704e+07	7.86082e+06	7.27967e+06	5.80894e+06	3.69669e+07	5.22056e+07	4.97683e+07
399	E	TRUE	N,N-Diethyl-3-methylbenzamide	C12 H17 N O	Full match	No results	No results	Partial match	Full match	-1.99	191.131	192.138	11.966	9.27616e+08	3	0	4133	CCN(CC)C(=O)c1cccc(C)c1	MMOXZBCLCQITDF-UHFFFAOYSA-N								7	7	1	No matches found	Multiple matches found	2	DDA for preferred ion	[M+H]+1	8.29698e+08	8.5224e+08	8.38241e+08	7.9739e+08	7.65953e+08	7.52945e+08	8.20689e+08	8.5557e+08	8.29562e+08	8.08752e+08	7.92559e+08	8.23826e+08	8.92658e+08	9.27207e+08	9.27616e+08
400	E	TRUE	Myxochelin C	C21 H26 N2 O7	Full match	No results	No results	Partial match	Full match	-1.86	418.173	419.18	7.291	3.09776e+08	1	0											7	11	2	No matches found	Single match found	2	DDA for preferred ion	[M+H]+1	6.52708e+07	8.16883e+07	3.09776e+08	2.7443e+07	4.19943e+07	4.25607e+07	4.5807e+07	4.93951e+07	5.04696e+07	4.11263e+07	8.01572e+07	3.57857e+07	1.42131e+08	9.35614e+07	8.00001e+07
401	E	TRUE	Mortivinacin C	C14 H19 N O5	Full match	No results	No results	Partial match	Full match	-2.08	281.126	282.133	2.82	1.49221e+09	2	0											7	15	5	No matches found	Multiple matches found	2	DDA for preferred ion	[M+H]+1	3.60873e+06	6.96921e+06	3.07811e+07	1.1923e+07	9.56406e+06	5.38966e+06	1.22399e+06	2.52109e+06	1.56601e+06	1.13135e+06	3.95247e+06	1.05563e+06	1.24248e+07	7.07101e+06	3.7958e+06
402	E	TRUE	Methyleneoxindole	C9 H7 N O	Full match	No results	No results	Full match	No results	-1.79	145.053	146.06	5.177	1.75447e+09	6	0	133042	C=C1C(=O)Nc2ccccc21	IGXUUWYVUGBMFT-UHFFFAOYSA-N								7	15	4	No matches found	No matches found	1	DDA for preferred ion	[M+H]+1	9.38314e+08	1.05317e+09	1.13941e+09	1.28795e+09	1.36414e+09	1.40492e+09	1.09159e+09	1.31343e+09	1.50098e+09	1.56752e+09	1.33413e+09	1.20681e+09	7.11453e+08	9.75199e+08	9.55937e+08
403	E	TRUE	Luteoride D	C18 H20 N2 O3	Full match	No results	No results	No results	Full match	-1.48	312.147	313.154	8.687	9.96691e+07	0	0											7	7	2	No matches found	Single match found	2	DDA for preferred ion	[M+H]+1	3.28035e+06	3.49242e+06	3.50111e+06	7.15904e+06	9.81355e+06	6.12725e+06	9.9558e+06	1.07826e+07	1.394e+07	1.40259e+07	1.14385e+07	1.07795e+07	3.21518e+07	4.00373e+07	3.05936e+07
404	E	TRUE	Lumichrome	C12 H10 N4 O2	Full match	No results	No results	Full match	No match	-1.55	242.08	243.087	9.821	1.65268e+08	3	0	4483963	Cc1cc2nc3[nH]c(=O)[nH]c(=O)c3nc2cc1C	ZJTJUVIJVLLGSP-UHFFFAOYSA-N								7	6	1	No matches found	Multiple matches found	2	DDA for preferred ion	[M+H]+1	1.44139e+08	1.65268e+08	1.25294e+08	6.82445e+07	6.28961e+07	8.71563e+07	5.08018e+07	1.21224e+08	1.0197e+08	8.23083e+07	6.49246e+07	6.04061e+07	9.72467e+07	1.07039e+08	1.11896e+08
405	E	TRUE	Louisianin D	C11 H11 N O	Full match	No results	No results	Not the top hit	Full match	-1.5	173.084	174.091	9.059	7.2785e+07	4	0	8305703	C/C=C/c1cncc2c1C(=O)CC2	GPTPGVAFNHJJTP-NSCUHMNNSA-N								7	5	1	No matches found	Multiple matches found	1	DDA for preferred ion	[M+H]+1	7.94544e+06	7.99811e+06	9.49029e+06	3.2259e+07	2.28215e+07	1.81715e+07	6.38893e+06	6.56076e+06	1.06058e+07	7.2785e+07	5.79863e+07	6.37877e+07	1.31192e+07	1.02289e+07	1.2556e+07
406	E	TRUE	Kirkamide	C9 H15 N O5	Full match	No results	No results	No results	Full match	-1.7	217.095	218.102	1.677	2.92711e+09	0	0											7	6	1	No matches found	Multiple matches found	1	DDA for preferred ion	[M+H]+1	2.21185e+08	2.51027e+08	5.947e+08	1.69573e+08	1.62208e+08	1.76167e+08	1.46283e+08	1.13918e+08	1.2705e+08	3.32102e+08	3.4212e+08	2.4565e+08	1.56554e+09	1.50725e+09	1.23174e+09
407	E	TRUE	Jiangrine B	C18 H20 N2 O4	Full match	No results	No results	No results	Full match	-0.47	328.142	329.149	7.142	3.72277e+07	0	0											7	14	2	No matches found	Multiple matches found	1	DDA for preferred ion	[M+H]+1	2.52257e+06	2.2228e+06	3.19772e+06	2.89202e+06	4.1057e+06	2.29023e+06	9.424e+06	1.30615e+07	8.9051e+06	8.17497e+06	6.15647e+06	7.15746e+06	1.89475e+07	2.29011e+07	1.70695e+07
408	E	TRUE	JBIR-111	C21 H28 N2 O5	Full match	No results	No results	Partial match	Full match	-1.82	388.199	389.206	8.855	2.08323e+08	1	0											7	16	5	No matches found	Single match found	2	DDA for preferred ion	[M+H]+1	1.35127e+06	1.14721e+06	994234	231427	212413	212176	1.40903e+06	880180	908645	2.3026e+06	3.29589e+06	3.43488e+06	4.62296e+07	3.03574e+07	2.92499e+07
409	E	TRUE	Isoprenaline	C11 H17 N O3	Full match	No results	No results	Full match	No results	-1.27	211.121	212.128	2.309	1.43997e+09	5	0	3647	CC(C)NCC(O)c1ccc(O)c(O)c1	JWZZKOKVBUJMES-UHFFFAOYSA-N								7	8	2	No matches found	No matches found	1	DDA for preferred ion	[M+H]+1	1.5051e+07	2.29848e+07	2.15978e+08	2.43718e+07	2.26355e+07	2.57079e+07	9.82597e+07	1.57303e+07	3.0713e+07	1.00426e+07	2.04738e+07	6.91129e+06	5.37823e+08	5.80045e+08	5.72712e+08
410	E	TRUE	Indole	C8 H7 N	Full match	No results	Full match	Full match	Full match	0.01	117.058	118.065	5.179	6.42811e+08	2	0	776	c1ccc2[nH]ccc2c1	SIKJAQJRHWYJAI-UHFFFAOYSA-N								7	15	4	No matches found	Single match found	1	DDA for preferred ion	[M+H]+1	3.59999e+08	4.03939e+08	4.11678e+08	4.86572e+08	5.13383e+08	5.18635e+08	3.98261e+08	4.9618e+08	5.5482e+08	5.809e+08	4.85615e+08	4.5493e+08	2.59042e+08	3.64057e+08	3.58824e+08
411	E	TRUE	Hydroxypropionylcarnitine	C10 H19 N O5	Full match	No results	No results	Partial match	Full match	-2.69	233.126	234.133	5.671	2.1755e+08	1	0											7	10	2	Single match found	No matches found	2	DDA for preferred ion	[M+H]+1	1.28642e+08	9.99686e+07	9.73449e+07	2.1755e+08	1.67669e+08	1.37546e+08	8.70171e+07	8.47762e+07	7.61743e+07	1.06661e+08	1.09455e+08	1.05218e+08	5.51503e+07	6.69708e+07	6.25468e+07
412	E	TRUE	Hunanamycin A	C20 H28 N2 O6	Full match	No results	No results	Full match	Full match	-2.01	392.194	393.201	8.233	1.97914e+08	1	0	28637733	Cc1cc2c3c(c1C)C(C)(C)CCn3c(=O)c(=O)n2C[C@H](O)[C@H](O)[C@H](O)CO	LYYBLXIQELVYAH-VBQJREDUSA-N								7	17	4	No matches found	Single match found	2	DDA for preferred ion	[M+H]+1	1.76045e+06	1.85808e+06	4.1187e+06	625654	382930	531961	4.63412e+06	2.64185e+06	3.85865e+06	8.29974e+06	1.08321e+07	8.2498e+06	1.46177e+08	1.33685e+08	1.18856e+08
413	E	TRUE	hexobarbital	C12 H16 N2 O3	Full match	No results	Partial match	Full match	No results	-1.62	236.116	237.123	5.423	4.73825e+08	3	0	3482	CN1C(=O)NC(=O)C(C)(C2=CCCCC2)C1=O	UYXAWHWODHRRMR-UHFFFAOYSA-N								7	10	1	No matches found	No matches found	2	DDA for preferred ion	[M+H]+1	2.78532e+07	2.72599e+07	2.91701e+07	2.66722e+07	1.6473e+07	2.13325e+07	4.94254e+07	4.83151e+07	4.78214e+07	4.79395e+07	3.32648e+07	3.31123e+07	2.84564e+08	4.35481e+08	3.21808e+08
414	E	TRUE	Geralcin A	C15 H24 N2 O5	Full match	No results	No results	Partial match	Full match	-1.46	312.168	313.175	7.199	1.23193e+09	1	0											7	10	1	No matches found	Single match found	2	DDA for preferred ion	[M+H]+1	1.87322e+06	2.69116e+06	6.67345e+06	3.23359e+06	1.95619e+06	2.03336e+06	3.5927e+06	2.988e+06	4.37973e+06	4.64063e+06	7.05981e+06	5.21962e+06	9.0839e+07	6.80885e+07	5.42467e+07
415	E	TRUE	Fusaravenin	C18 H18 N2 O4	Full match	No results	No results	Partial match	Full match	-2.65	326.126	327.133	8.297	1.1933e+08	2	0											7	10	3	No matches found	Multiple matches found	1	DDA for preferred ion	[M+H]+1	401147	577473	2.86797e+06	321565	263877	327549	540041	1.18232e+06	1.42711e+06	863081	673322	541978	2.66757e+06	2.53142e+06	2.55803e+06
416	E	TRUE	Erbstatin	C9 H9 N O3	Full match	No results	Partial match	Partial match	Full match	-1.79	179.058	180.065	6.529	1.76915e+08	4	0											7	21	5	No matches found	Single match found	1	DDA for preferred ion	[M+H]+1	1.31701e+08	1.76915e+08	1.44167e+08	8.46652e+07	1.08428e+08	1.17999e+08	7.92549e+07	1.07706e+08	8.97122e+07	5.32219e+07	6.80358e+07	4.68259e+07	5.45021e+07	5.66245e+07	5.99516e+07
417	E	TRUE	emiglitate	C17 H25 N O7	Full match	No results	No results	Full match	No results	-2.23	355.162	356.17	9.073	3.02657e+07	1	0	65003	CCOC(=O)c1ccc(OCCN2C[C@H](O)[C@@H](O)[C@H](O)[C@H]2CO)cc1	NWWORXYTJRPSMC-QKPAOTATSA-N								7	5	1	No matches found	No matches found	1	DDA for preferred ion	[M+H]+1	266217	259658	264455	216692	202425	230120	243882	242720	261009	198891	206655	208385	1.50978e+06	730939	695748
418	E	TRUE	Elaiomycin D	C13 H24 N2 O4	Full match	No results	No results	No results	Full match	-1.27	272.173	273.181	9.112	5.50935e+07	0	0											7	5	1	No matches found	Single match found	3	DDA for preferred ion	[M+H]+1	267885	268374	286430	225833	209220	220764	541455	703492	572665	364597	396685	215380	2.53301e+07	4.01793e+07	5.28163e+07
419	E	TRUE	Dietziamide B	C15 H18 N2 O6	Full match	No results	No results	Partial match	Full match	-2.09	322.116	323.123	7.795	5.48104e+07	1	0											7	9	1	No matches found	Single match found	1	DDA for preferred ion	[M+H]+1	3.74083e+07	4.36373e+07	5.22426e+07	3.61353e+07	4.02923e+07	5.48104e+07	2.75969e+07	4.98523e+07	3.04389e+07	3.75661e+07	5.34416e+07	3.38252e+07	2.63131e+07	3.11395e+07	3.48801e+07
420	E	TRUE	Deoxyvalidamine	C7 H15 N O3	Full match	No results	No results	Partial match	Full match	-1.79	161.105	162.112	1.533	9.2699e+09	3	0											7	4	1	No matches found	Single match found	1	DDA for preferred ion	[M+H]+1	7.93732e+09	9.2699e+09	7.9654e+09	2.56551e+09	2.50206e+09	3.35386e+09	5.50277e+09	6.57426e+09	5.83334e+09	1.59468e+09	1.54327e+09	1.37287e+09	2.40835e+09	3.00014e+09	2.70477e+09
421	E	TRUE	Deisovaleryl-blastmycin	C21 H28 N2 O8	Full match	No results	No results	No results	Full match	-1.87	436.184	437.191	7.302	2.36228e+08	0	0											7	7	2	No matches found	Multiple matches found	2	DDA for preferred ion	[M+H]+1	5.22687e+07	6.77686e+07	2.36228e+08	1.69234e+07	2.84381e+07	3.2742e+07	3.50086e+07	3.23628e+07	3.27033e+07	4.39854e+07	7.53251e+07	3.34668e+07	1.04582e+08	7.70946e+07	6.58788e+07
422	E	TRUE	Deidaclin	C12 H17 N O6	Full match	No results	No results	Full match	No results	-1.74	271.105	272.112	7.215	2.68247e+08	1	0	66273	N#C[C@]1(O[C@@H]2O[C@H](CO)[C@@H](O)[C@H](O)[C@H]2O)C=CCC1	HBCFZAXOSTUEHA-ZSOJELSESA-N								7	7	1	No matches found	No matches found	2	DDA for preferred ion	[M+H]+1	2.22563e+07	2.63903e+07	1.6922e+07	1.16652e+07	1.13503e+07	1.27249e+07	2.44807e+08	2.2391e+08	2.68247e+08	9.64407e+06	1.18848e+07	9.34678e+06	4.12527e+07	5.18176e+07	3.75433e+07
423	E	TRUE	Cyclotryprostatin F	C23 H27 N3 O6	Full match	No results	No results	No results	Full match	-1.68	441.189	442.197	6.243	1.43341e+08	0	0											7	11	2	No matches found	Single match found	1	DDA for preferred ion	[M+H]+1	1.81572e+06	1.69175e+06	2.92564e+07	1.44483e+06	2.25797e+06	832775	4.2435e+07	1.15574e+08	1.43341e+08	5.25759e+06	5.78251e+06	3.99389e+06	1.34797e+08	1.06355e+08	5.81162e+07
424	E	TRUE	Cyclotryprostatin A	C22 H25 N3 O5	Full match	No results	Full match	Full match	Full match	-1.08	411.179	412.186	8.734	9.19586e+07	2	0	8177229	COc1ccc2c3c([nH]c2c1)[C@H](C=C(C)C)N1C(=O)[C@@H]2CCCN2C(=O)[C@]1(O)[C@H]3O	CPHRCQUGNAGVIB-FWJAZRMLSA-N								7	8	1	No matches found	Multiple matches found	1	DDA for preferred ion	[M+H]+1	241909	234893	391040	334899	315467	306675	289204	431352	364460	793567	831317	522834	3.80883e+06	3.34286e+06	2.64819e+06
425	E	TRUE	Curvupallide A	C14 H17 N O5	Full match	No results	No results	No results	Full match	-1.9	279.11	280.118	8.893	1.25026e+08	0	0											7	7	1	No matches found	Multiple matches found	3	DDA for preferred ion	[M+H]+1	4.71383e+07	7.16666e+07	4.9732e+07	2.24408e+07	2.52785e+07	2.93406e+07	4.05898e+07	4.57956e+07	3.53744e+07	1.53114e+07	1.4564e+07	1.09302e+07	9.15546e+07	1.25026e+08	1.13923e+08
426	E	TRUE	Cordycepamide E	C15 H19 N O4	Full match	No results	No results	Partial match	Full match	-1.33	277.131	278.138	8.942	2.14017e+08	2	0											7	8	1	Single match found	Multiple matches found	1	DDA for preferred ion	[M+H]+1	2.39443e+07	3.04216e+07	6.27455e+07	4.83942e+06	6.25195e+06	1.31689e+07	5.66178e+07	1.78311e+07	2.2193e+07	3.219e+06	4.00486e+06	2.16222e+06	1.31426e+08	2.14017e+08	1.93085e+08
427	E	TRUE	Confluenine A	C11 H22 N2 O3	Full match	No results	No results	No results	Full match	-1.94	230.163	231.17	5.029	1.3775e+09	0	0											7	11	1	No matches found	Multiple matches found	2	DDA for preferred ion	[M+H]+1	2.5648e+07	2.46326e+07	2.16847e+07	1.92462e+07	1.33769e+07	1.78981e+07	1.20909e+08	1.24318e+08	9.95632e+07	1.88288e+08	1.24594e+08	1.21726e+08	9.24688e+08	1.3775e+09	1.28026e+09
428	E	TRUE	Chaetoindicin C	C16 H19 N O4	Full match	No results	No results	Partial match	Full match	-1.55	289.131	290.138	5.862	1.28959e+08	6	0											7	14	2	No matches found	Multiple matches found	1	DDA for preferred ion	[M+H]+1	296574	591558	2.16878e+06	2.94631e+06	3.20083e+06	1.68475e+06	1.77312e+06	1.81884e+06	1.51095e+06	4.06196e+06	7.52125e+06	3.40901e+06	2.35967e+07	1.73393e+07	1.47044e+07
429	E	TRUE	buxifoliadine	C16 H13 N O6	Full match	No results	No results	Full match	No results	-1.79	315.074	316.081	5.032	3.21391e+08	1	0	29784973	COc1cc2c(=O)c3c(OC)c(O)ccc3n(C)c2c2ooc12	NPKSFRUWEBWVET-UHFFFAOYSA-N								7	13	2	No matches found	No matches found	2	DDA for preferred ion	[M+H]+1	2.02793e+06	2.2443e+06	2.15794e+06	2.43511e+06	2.20186e+06	2.96586e+06	2.91323e+08	2.61604e+06	1.03437e+07	3.27698e+06	2.38412e+06	2.0672e+06	8.23206e+07	1.76949e+08	1.17328e+08
430	E	TRUE	Brevioxime	C15 H22 N2 O3	Full match	No results	No results	Partial match	Full match	-1.63	278.163	279.17	8.257	2.67256e+08	2	0											7	9	1	No matches found	Multiple matches found	2	DDA for preferred ion	[M+H]+1	9.73316e+06	9.48865e+06	9.67761e+06	9.09678e+06	7.29491e+06	7.51705e+06	2.35485e+07	2.65282e+07	2.49497e+07	3.59823e+07	2.22565e+07	3.15441e+07	9.72978e+07	1.17942e+08	9.65141e+07
431	E	TRUE	Brasilamide J	C17 H23 N O6	Full match	No results	No results	No results	Full match	-2.12	337.152	338.159	4.815	1.81617e+08	0	0											7	12	3	No matches found	Single match found	1	DDA for preferred ion	[M+H]+1	445839	447541	1.69272e+06	382250	405457	356888	528233	457479	481212	444269	400062	388993	9.4241e+06	1.07502e+06	1.0347e+06
432	E	TRUE	Boseongazepine A	C15 H16 N2 O3	Full match	No results	No results	Partial match	Full match	-1.46	272.116	273.123	10.322	1.57153e+08	1	0											7	7	2	No matches found	Multiple matches found	2	DDA for preferred ion	[M+H]+1	267994	248662	1.00739e+06	786017	759751	895836	211954	1.07423e+06	959637	884773	198514	827652	3.09342e+06	5.75404e+06	3.58745e+06
433	E	TRUE	Boholamide A	C24 H39 N3 O6	Full match	No results	No results	No results	Full match	-1.07	465.283	466.291	11.553	9.04473e+07	0	0											7	10	2	Multiple matches found	Single match found	1	DDA for preferred ion	[M+H]+1	2.51973e+06	3.25504e+06	6.94762e+06	1.20573e+06	2.84642e+06	944699	1.64399e+06	4.88252e+06	2.83325e+06	410138	367655	245849	2.30154e+07	9.04473e+07	6.45826e+07
434	E	TRUE	Bohemamine I	C16 H18 N2 O2	Full match	No results	No results	Partial match	Full match	-1.86	270.136	271.144	6.906	5.01486e+08	3	0											7	11	2	No matches found	Multiple matches found	1	DDA for preferred ion	[M+H]+1	1.60088e+07	1.8771e+07	5.6505e+07	1.91575e+07	2.65102e+07	2.09678e+07	1.03999e+07	7.24764e+06	1.08579e+07	3.56357e+07	3.49597e+07	1.56469e+07	8.07564e+07	3.24629e+07	2.46376e+07
435	E	TRUE	Bohemamine C	C14 H20 N2 O3	Full match	No results	No results	Partial match	Full match	-1.55	264.147	265.154	6.672	6.63333e+08	4	0											7	8	1	No matches found	Multiple matches found	2	DDA for preferred ion	[M+H]+1	4.95463e+07	6.48475e+07	6.26356e+07	1.77491e+07	1.39048e+07	1.76735e+07	6.4841e+07	7.72755e+07	6.11507e+07	9.41698e+07	6.44412e+07	7.37789e+07	4.83857e+08	6.63333e+08	6.162e+08
436	E	TRUE	bengamide E	C17 H30 N2 O6	Full match	No results	No results	Full match	No results	-1.87	358.21	359.217	7.437	4.88684e+08	1	0	4948092	CO[C@@H](C(=O)N[C@H]1CCCCNC1=O)[C@H](O)[C@@H](O)[C@H](O)/C=C/C(C)C	QBOZJYBWSKZELU-XMBAGFDESA-N								7	8	1	No matches found	No matches found	2	DDA for preferred ion	[M+H]+1	2.80421e+06	3.06867e+06	7.46032e+06	1.82291e+06	1.67363e+06	1.80131e+06	9.87148e+06	7.58787e+06	7.98413e+06	3.03439e+07	3.92397e+07	2.66624e+07	3.82702e+08	3.32621e+08	3.23024e+08
437	E	TRUE	Bacillcoumacin G	C20 H24 N2 O5	Full match	No results	No results	Partial match	Full match	-1.39	372.168	373.175	8.052	6.20761e+08	4	0											7	8	1	No matches found	Multiple matches found	2	DDA for preferred ion	[M+H]+1	2.69269e+06	3.2128e+06	8.89644e+06	1.99523e+06	1.25743e+06	1.50962e+06	3.50472e+06	2.77722e+06	3.75962e+06	4.41249e+06	7.0198e+06	4.95017e+06	1.2115e+08	1.0389e+08	8.3302e+07
438	E	TRUE	Bacillcoumacin A	C16 H21 N O5	Full match	No results	No results	Partial match	Full match	-1.56	307.141	308.149	7.225	6.936e+07	1	0											7	8	1	No matches found	Multiple matches found	1	DDA for preferred ion	[M+H]+1	653684	909881	2.2298e+06	1.66069e+06	2.0642e+06	950667	2.60742e+06	1.0416e+06	1.9314e+06	5.34188e+06	7.8893e+06	4.36642e+06	1.36144e+07	1.16008e+07	9.37801e+06
439	E	TRUE	Azacoccone E	C13 H15 N O6	Full match	No results	No results	Partial match	Full match	-2.49	281.089	282.097	8.224	3.22003e+08	2	0											7	7	1	No matches found	Multiple matches found	3	DDA for preferred ion	[M+H]+1	1.28764e+07	1.70906e+07	1.29198e+07	2.26157e+07	2.72275e+07	2.72741e+07	4.69662e+07	4.00382e+07	4.79862e+07	5.54249e+07	4.21243e+07	4.0941e+07	5.52682e+07	7.60996e+07	6.77987e+07
440	E	TRUE	Atransfusarin	C13 H18 N2 O4	Full match	No results	No results	Partial match	Full match	-1.92	266.126	267.133	4.347	6.6523e+08	1	0											7	16	3	No matches found	Multiple matches found	2	DDA for preferred ion	[M+H]+1	6.6523e+08	5.52197e+08	5.64214e+08	3.67679e+07	3.82501e+07	6.41025e+07	1.02839e+08	1.71616e+08	2.06579e+08	1.03948e+07	8.56947e+06	8.82027e+06	7.03046e+07	4.94841e+07	7.82172e+07
441	E	TRUE	Anti-13,15-dihydroxypretenellin B	C21 H23 N O6	Full match	No results	No results	Partial match	Full match	-2.37	385.152	386.159	11.473	1.81861e+08	4	0											7	5	1	No matches found	Multiple matches found	3	DDA for preferred ion	[M+H]+1	369753	382647	757686	301680	272696	303468	455397	449177	476807	1.32891e+06	3.07325e+06	2.05933e+06	7.06449e+06	1.52698e+06	1.71554e+06
442	E	TRUE	Anthcolorin A	C33 H47 N O3	Full match	No results	No results	No results	Not the top hit	-0.96	505.355	506.362	16.882	4.09919e+08	0	0											7	8	3	Multiple matches found	Multiple matches found	1	DDA for preferred ion	[M+H]+1	1.11421e+06	808445	1.05823e+06	703481	827132	947821	4.27136e+06	1.06109e+06	1.60853e+06	699948	768993	662113	4.04165e+08	4.09919e+08	3.08321e+08
443	E	TRUE	Amidrine	C8 H19 N	Full match	No results	No results	Full match	No results	-1.98	129.151	130.159	5.397	2.85894e+08	2	0	10517	CC(C)CCCC(C)N	QNIVIMYXGGFTAK-UHFFFAOYSA-N								7	11	2	No matches found	No matches found	1	DDA for preferred ion	[M+H]+1	2.88802e+07	4.53152e+07	4.29431e+07	2.85894e+08	8.87733e+07	4.11574e+07	3.75632e+07	6.79439e+07	3.85248e+07	5.15889e+07	2.55577e+07	2.79126e+07	1.70152e+07	2.83918e+07	2.5391e+07
444	E	TRUE	Altercrasin D	C24 H31 N O4	Full match	No results	No results	Partial match	Not the top hit	-2.48	397.224	398.232	16.049	1.47874e+08	2	0											7	4	1	Multiple matches found	Multiple matches found	1	DDA for preferred ion	[M+H]+1	1.44602e+07	1.4412e+07	1.34803e+07	2.31006e+07	1.6804e+07	1.37526e+07	1.56517e+07	1.25146e+07	1.45152e+07	1.76204e+07	1.42836e+07	1.66494e+07	8.60162e+06	7.91326e+06	7.25614e+06
445	E	TRUE	Adenine	C5 H5 N5	Full match	No results	Partial match	Full match	No results	-0.11	135.054	136.062	2.148	3.73542e+09	1	0	185	Nc1[nH]cnc2ncnc1-2	GFFGJBXGBJISGV-UHFFFAOYSA-N								7	5	1	No matches found	No matches found	1	DDA for preferred ion	[M+H]+1	6.66103e+08	7.87607e+08	6.46768e+08	2.1042e+08	1.83857e+08	2.81627e+08	4.41424e+08	8.67057e+08	5.52007e+08	3.69463e+08	2.36491e+08	1.5126e+08	2.09226e+09	3.05107e+09	2.83757e+09
446	E	TRUE	[(3S,5R,7aS,11aS)-5-Hexyldecahydro-1H-pyrrolo[2,1-j]quinolin-3-yl]methanol	C19 H35 N O	Full match	No results	No results	Full match	No results	-2.48	293.271	294.278	15.808	2.30419e+09	2	0	8441900	CCCCCC[C@@H]1CC[C@@H]2CCCC[C@]23CC[C@@H](CO)N13	HZBRTYLAHHYKNB-RDGPPVDQSA-N								7	4	1	No matches found	No matches found	1	DDA for preferred ion	[M+H]+1	1.1478e+09	6.77964e+08	7.29678e+08	1.46562e+08	2.02171e+08	4.42264e+08	4.94464e+08	2.87763e+08	4.64834e+08	4.20705e+08	3.59897e+08	4.28343e+08	1.26829e+09	2.30419e+09	1.76822e+09
447	E	TRUE	9,9a-Dihydronaphtho[2,3-c][1,2]oxazol-3(1H)-one	C11 H9 N O2	Full match	No results	No results	Full match	No results	-1.81	187.063	188.07	5.175	2.23442e+10	1	0	28285076	O=C1ONC2Cc3ccccc3C=C12	SGNVKVVRCUBSSV-UHFFFAOYSA-N								7	14	4	No matches found	No matches found	1	DDA for preferred ion	[M+H]+1	1.22798e+10	1.39224e+10	1.46062e+10	1.66448e+10	1.77587e+10	1.80417e+10	1.40248e+10	1.75655e+10	2.00313e+10	1.98639e+10	1.69522e+10	1.54041e+10	9.23281e+09	1.26168e+10	1.23449e+10
448	E	TRUE	7-hydroxy-3-methoxyviridicatin	C16 H13 N O3	Full match	No results	No results	Partial match	Full match	-1.33	267.089	268.097	10.739	2.05746e+07	1	0											6	11	4	No matches found	Multiple matches found	2	DDA for preferred ion	[M+H]+1	254949	246437	283381	218373	217553	223738	280082	283321	281640	191675	203842	193156	3.97049e+06	6.96648e+06	3.45452e+06
449	E	TRUE	6-(piperidin-2-yl)DAPG	C15 H19 N O5	Full match	No results	No results	Partial match	Full match	-2.45	293.126	294.133	5.429	1.53548e+10	2	0											7	12	3	Single match found	Multiple matches found	4	DDA for preferred ion	[M+H]+1	1.82403e+08	2.35359e+08	7.13844e+08	4.64785e+08	5.79494e+08	3.30434e+08	4.66778e+08	3.02685e+08	3.28509e+08	2.47538e+09	2.75749e+09	1.65381e+09	2.43646e+09	2.02128e+09	1.69283e+09
450	E	TRUE	5-aminoimidazole ribotide	C8 H14 N3 O7 P	Full match	No results	Full match	Full match	No results	4.08	295.058	296.065	1.423	7.50226e+09	1	0	141854	Nc1cncn1[C@@H]1O[C@H](COP(=O)(O)O)[C@@H](O)[C@H]1O	PDACUKOKVHBVHJ-XVFCMESISA-N								7	3	1	No matches found	No matches found	1	DDA for preferred ion	[M+H]+1	3.88224e+09	3.43849e+09	3.95752e+09	2.48094e+09	2.29313e+09	1.94129e+09	3.39387e+09	2.87884e+09	3.24801e+09	2.49022e+09	1.84513e+09	1.54672e+09	5.63061e+09	4.88142e+09	5.33564e+09
451	E	TRUE	5'-deoxyguanosine	C10 H13 N5 O4	Full match	No results	Partial match	Partial match	Full match	-1.92	267.096	268.104	2.144	2.04813e+10	4	0											7	6	2	No matches found	Single match found	3	DDA for preferred ion	[M+H]+1	4.04789e+09	4.93953e+09	3.94829e+09	1.30393e+09	1.22056e+09	1.65583e+09	3.07231e+09	5.21191e+09	3.43362e+09	2.2618e+09	1.44427e+09	8.69006e+08	1.16662e+10	1.7367e+10	1.69649e+10
452	E	TRUE	4R-Hydroxyhomoanatoxin-A	C11 H17 N O2	Full match	No results	No results	No results	Full match	-1.04	195.126	196.133	4.235	1.75077e+09	0	0											7	12	2	No matches found	Multiple matches found	1	DDA for preferred ion	[M+H]+1	7.21476e+07	8.89423e+07	3.08445e+08	6.81191e+07	6.70615e+07	5.53884e+07	8.13291e+07	6.11581e+07	8.19523e+07	9.80082e+07	1.34945e+08	8.51557e+07	9.46172e+08	6.38e+08	6.29697e+08
453	E	TRUE	4-methoxyacetanilide	C9 H11 N O2	Full match	No results	Partial match	Partial match	Full match	-1.5	165.079	166.086	3.624	4.46277e+10	12	0											7	6	1	No matches found	Single match found	2	DDA for preferred ion	[M+H]+1	1.09769e+10	1.47539e+10	1.22309e+10	2.19569e+10	1.96556e+10	1.35726e+10	2.04616e+10	5.18634e+09	2.0493e+10	3.39212e+10	2.9686e+10	2.57385e+10	2.79778e+10	3.65137e+10	1.98123e+10
454	E	TRUE	3-(2’-hydroxy-3’-oxo-4’-methyl-pentyl)-indole	C14 H17 N O2	Full match	No results	No results	Full match	Full match	-1.79	231.126	232.133	6.141	2.50189e+08	3	0	28637748	CC(C)C(=O)[C@@H](O)Cc1c[nH]c2ccccc12	AWOMKVFSCPBMJX-ZDUSSCGKSA-N								7	9	1	No matches found	Single match found	1	DDA for preferred ion	[M+H]+1	435110	699288	4.25772e+06	1.75261e+06	2.10058e+06	1.09775e+06	321322	294943	332564	3.7782e+06	6.75716e+06	1.93731e+06	5.3503e+07	6.43081e+06	7.06805e+06
455	E	TRUE	15-hydroxytenellin	C21 H23 N O6	Full match	No results	No results	Partial match	Full match	-2.16	385.152	386.159	7.768	1.3571e+08	4	0											7	10	2	No matches found	Multiple matches found	2	DDA for preferred ion	[M+H]+1	291977	304369	3.65136e+06	221994	256297	225128	313937	367386	300777	203436	220683	200116	3.51263e+06	420001	3.04662e+06
456	E	TRUE	1,5-DAN	C10 H10 N2	Full match	No results	No results	Full match	No results	-0.6	158.084	159.092	6.193	1.07712e+09	3	0	15851	Nc1cccc2c(N)cccc12	KQSABULTKYLFEV-UHFFFAOYSA-N								7	8	1	No matches found	No matches found	1	DDA for preferred ion	[M+H]+1	1.80411e+06	1.96024e+06	2.50295e+06	2.7684e+06	3.38176e+06	2.79958e+06	2.74334e+06	2.78992e+06	4.10226e+06	3.74991e+06	3.03971e+06	2.84521e+06	8.28346e+06	1.17103e+07	9.26901e+06
457	E	TRUE	(±)-Isoalternatine A	C14 H17 N O3	Full match	No results	No results	Partial match	Full match	-2.18	247.12	248.128	5.394	4.42873e+08	2	0											7	13	3	No matches found	Multiple matches found	1	DDA for preferred ion	[M+H]+1	4.64443e+06	6.2475e+06	1.8927e+07	1.25029e+07	1.42825e+07	8.86932e+06	1.04192e+07	7.28321e+06	8.80396e+06	6.72644e+07	7.40203e+07	4.5679e+07	7.73157e+07	5.66436e+07	5.11461e+07
458	E	TRUE	(±)-Albuterol	C13 H21 N O3	Full match	No results	No results	Full match	No results	-1.7	239.152	240.159	11.666	5.46852e+07	5	0	1999	CC(C)(C)NCC(O)c1ccc(O)c(CO)c1	NDAUXUAQIAJITI-UHFFFAOYSA-N								7	3	1	No matches found	No matches found	1	DDA for preferred ion	[M+H]+1	5.99557e+06	3.50598e+06	1.092e+07	4.67145e+06	7.70173e+06	1.56948e+07	2.63694e+06	1.413e+07	4.93666e+06	5.28976e+06	4.63071e+06	4.14877e+06	6.36358e+06	5.13886e+07	3.588e+07
459	E	TRUE	(R,S)-Anatabine	C10 H12 N2	Full match	Full match	No results	Full match	No results	-1.39	160.1	161.107	5.416	3.18034e+08	5	1	10910	C1=CC[C@@H](c2cccnc2)NC1	SOPPBXUYQGUQHE-JTQLQIEISA-N	71.5	8.6		Endogenous Metabolites; Natural Products/Medicines		Reference-6147	Reference	7	9	2	No matches found	No matches found	1	DDA for preferred ion	[M+H]+1	9.82815e+07	1.14183e+08	7.51642e+07	1.14126e+08	1.04632e+08	1.39509e+08	4.11916e+07	4.10479e+07	4.32473e+07	7.38011e+07	3.71773e+07	2.61258e+07	5.03957e+07	4.17135e+07	3.02011e+07
460	E	TRUE	(R)-1-Aminopropan-2-yl phosphate	C3 H10 N O4 P	Full match	No results	Full match	Full match	No results	-1.08	155.035	156.042	1.473	6.52314e+09	3	0	389215	C[C@@H](CN)OP(=O)(O)O	YBOLZUJJGUZUDC-VKHMYHEASA-N								7	4	1	No matches found	No matches found	1	DDA for preferred ion	[M+H]+1	5.51956e+09	5.51143e+09	6.52314e+09	1.41232e+09	1.47346e+09	2.21171e+09	1.93505e+09	2.81527e+09	1.93781e+09	3.93985e+08	6.30615e+08	3.40772e+08	1.27119e+09	1.68078e+09	1.19165e+09
461	E	TRUE	(3S,4′S)-1-Methoxy-6′H-spiro[indole-3,2′-[10]oxa[5]azatricyclo[5.3.1.0~4,8~]undecane]-2,6′(1H)-dione	C17 H18 N2 O4	Full match	No results	No results	Full match	No results	-2.18	314.126	315.133	6.687	2.76976e+09	1	0	28283551	CON1C(=O)C2(CC3NC(=O)C4CC2OCC34)c2ccccc21	NYOUCYQUKYVTEY-VOOAKQDPSA-N								7	8	1	No matches found	No matches found	3	DDA for preferred ion	[M+H]+1	8.54442e+07	1.07568e+08	3.14763e+08	1.19253e+08	1.45551e+08	1.1182e+08	1.04952e+08	1.03539e+08	1.51764e+08	2.37842e+08	3.36351e+08	2.19548e+08	3.12493e+08	2.19856e+08	2.25186e+08
462	E	TRUE	(1S,2R,8aS)-1,2-Dihydroxyindolizidine	C8 H15 N O2	Full match	No results	No results	Full match	Full match	-0.5	157.11	158.117	8.638	2.57174e+08	7	0	115379	O[C@H]1[C@H](O)CN2CCCC[C@H]12	SQECYPINZNWUTE-BWZBUEFSSA-N								7	12	2	Single match found	Single match found	1	DDA for preferred ion	[M+H]+1	7.59628e+06	6.02413e+06	8.38208e+06	7.62414e+06	8.18656e+06	6.5779e+06	4.51773e+06	6.05753e+06	5.45703e+06	3.27831e+06	7.06183e+06	2.72865e+06	3.35558e+07	2.47685e+07	3.25768e+07
463	E	TRUE	(1R,3S,5S)-8-methyl-8-azabicyclo[3.2.1]octan-3-yl 3-hydroxy-2-phenylpropanoate	C17 H23 N O3	Full match	Full match	Full match	Full match	Partial match	-2.67	289.167	290.174	13.918	1.13426e+08	13	2	10194105	CN1[C@@H]2CC[C@H]1C[C@@H](OC(=O)C(CO)c1ccccc1)C2	RKUNBYITZUJHSG-SPUOUPEWSA-N	62.4	8.1		Endogenous Metabolites; Natural Products/Medicines		Autoprocessed-1866	Autoprocessed	7	6	1	No matches found	Multiple matches found	2	DDA for preferred ion	[M+H]+1	2.13526e+06	1.60202e+06	4.69344e+06	7.24989e+06	1.87041e+07	1.96428e+07	3.59659e+06	1.96004e+07	6.75517e+06	2.67509e+07	2.66011e+07	2.77204e+07	5.18053e+06	3.44832e+07	2.5035e+07
464	E	TRUE	(+)-Flavipucine	C12 H15 N O4	Full match	No results	No results	Partial match	Full match	-1.23	237.1	238.107	4.874	3.57439e+08	4	0											7	13	2	No matches found	Multiple matches found	2	DDA for preferred ion	[M+H]+1	7.8191e+06	1.10784e+07	1.30068e+07	9.47402e+06	8.93778e+06	8.89109e+06	2.44587e+07	1.55699e+07	1.32476e+07	2.45399e+07	1.54523e+07	1.33188e+07	1.13553e+08	1.24622e+08	1.08179e+08
465	E	TRUE	(+)-Febrifugine	C16 H19 N3 O3	Full match	No results	No results	Full match	No results	-1.57	301.142	302.149	7.754	3.18373e+08	4	0	56900	O=C(C[C@@H]1NCCC[C@H]1O)Cn1cnc2ccccc2c1=O	FWVHWDSCPKXMDB-LSDHHAIUSA-N								7	19	3	No matches found	No matches found	2	DDA for preferred ion	[M+H]+1	4.314e+07	4.95797e+07	4.63517e+07	3.30403e+07	2.87369e+07	3.41121e+07	5.06858e+07	8.80431e+07	7.05614e+07	3.74528e+07	3.62293e+07	3.32079e+07	2.17818e+08	3.18373e+08	2.86706e+08
466	E	FALSE	3097-B2	C14 H19 N O4	Full match	No results	No results	Partial match	Full match	-1.62	265.131	266.138	6.124	5.6182e+08	4	0											7	8	1	No matches found	Multiple matches found	1	DDA for preferred ion	[M+H]+1	2.98865e+07	4.42831e+07	4.40516e+07	4.0977e+07	5.18776e+07	4.11142e+07	4.20662e+08	5.82309e+07	1.04425e+08	5.07703e+07	6.8984e+07	5.65405e+07	1.167e+08	1.95642e+08	1.48727e+08
467	E	FALSE	5,7-dioxa-12-azapentacyclo[10.6.1.0Â?,Âaâ°.0â´,â¸.0ÂaÂl,Âaâ¸]nonadeca-2,4(8),9,17-tetraene-15,16-diol	C16 H17 N O4	Full match	Full match	No results	Partial match	Partial match	-1.73	287.115	288.123	12.557	2.20159e+08	17	1	390256	O[C@@H]1C[C@H]2C(=C[C@@H]1O)[C@H]1C[N@]2Cc2cc3c(cc21)OCO3	JKZMYBLUKAMPKM-XDQVBPFNSA-N	53.3	45		Endogenous Metabolites; Natural Products/Medicines		Autoprocessed-2408	Autoprocessed	7	5	2	No matches found	Multiple matches found	3	DDA for preferred ion	[M+H]+1	287394	278273	742880	285693	280215	297528	1.77308e+06	618295	726762	329398	456602	283951	1.30909e+07	1.23699e+07	9.68861e+06
468	E	TRUE	Triticone D	C14 H17 N O5	Full match	No results	No results	No results	Full match	-1.71	279.11	278.103	10.676	6.83125e+07	0	0											7	3	1	No matches found	Multiple matches found	2	DDA for preferred ion	[M-H]-1	1.69864e+06	1.24208e+06	8.1045e+06	1.50884e+06	1.05395e+06	1.40056e+06	1.42768e+07	1.18359e+07	1.29621e+07	2.2246e+06	2.5927e+06	1.48881e+06	6.83125e+07	2.88424e+07	3.83438e+07
469	E	TRUE	Tetrahydroindol 2	C11 H15 N O4	Full match	No results	No results	Partial match	Full match	-2.46	225.1	224.092	10.5	1.23316e+08	3	0											7	5	1	No matches found	Multiple matches found	2	DDA for preferred ion	[M-H]-1	485869	764648	1.52946e+06	436864	277101	377206	526175	487435	495209	243582	187231	175249	7.86866e+06	6.25165e+06	5.02431e+06
470	E	TRUE	SF-2140	C18 H20 N2 O6	Full match	No results	Partial match	Partial match	Full match	-2.5	360.131	359.124	10.144	2.17209e+07	2	0											7	9	3	No matches found	Multiple matches found	1	DDA for preferred ion	[M-H]-1	1.72126e+07	2.17209e+07	1.37245e+07	5.9214e+06	3.62555e+06	4.58177e+06	4.31022e+06	5.11795e+06	3.94802e+06	2.36456e+06	2.70782e+06	2.00775e+06	4.47811e+06	5.67545e+06	4.98992e+06
471	E	TRUE	SB-219383	C17 H23 N3 O9	Full match	No results	No results	No results	Full match	2.35	413.144	412.137	8.007	1.45722e+08	0	0											7	12	3	No matches found	Single match found	2	DDA for preferred ion	[M-H]-1	3.41926e+06	2.21564e+06	3.95733e+06	3.91547e+06	5.05061e+06	6.70683e+06	4.01538e+06	9.66585e+06	5.1007e+06	6.79285e+06	6.29875e+06	5.59656e+06	1.68832e+07	1.45722e+08	9.80641e+07
472	E	TRUE	Pyridoxatin	C15 H21 N O3	Full match	No results	No results	No results	Full match	-2.79	263.151	262.144	12.708	1.1818e+08	0	0											7	3	1	Single match found	Multiple matches found	2	DDA for preferred ion	[M-H]-1	423461	241096	3.41044e+06	808897	4.61571e+06	5.75651e+06	908067	3.86035e+06	1.7453e+06	4.24978e+06	5.2151e+06	3.74281e+06	3.98813e+06	2.12171e+07	1.66476e+07
473	E	TRUE	Pyrenoline B	C14 H13 N O3	Full match	No results	No results	Partial match	Full match	-2.95	243.089	242.082	5.775	1.90836e+08	4	0											7	11	2	No matches found	Multiple matches found	1	DDA for preferred ion	[M-H]-1	257218	260549	365968	255608	313255	205122	2.71797e+06	3.05033e+06	1.64764e+06	5.193e+06	2.67491e+06	2.60361e+06	1.90836e+08	1.11536e+08	1.40144e+08
474	E	TRUE	Pochonicine	C11 H20 N2 O5	Full match	No results	No results	No results	Full match	-2.13	260.137	259.129	7.125	3.15707e+07	0	0											7	6	1	No matches found	Multiple matches found	1	DDA for preferred ion	[M-H]-1	1.60667e+07	1.67691e+07	1.58006e+07	9.89971e+06	8.08934e+06	1.424e+07	1.76813e+07	2.78306e+07	2.38555e+07	1.42058e+07	1.45679e+07	9.91848e+06	2.24673e+07	3.01704e+07	3.15707e+07
475	E	TRUE	Peniproline A	C15 H20 N2 O6	Full match	No results	No results	No results	Full match	-2.67	324.131	323.124	5.02	1.07438e+08	0	0											7	17	4	No matches found	Single match found	1	DDA for preferred ion	[M-H]-1	6.7539e+07	1.07438e+08	8.66238e+07	5.86853e+07	6.13735e+07	7.94917e+07	4.9062e+07	6.71341e+07	4.29763e+07	4.93559e+07	6.45262e+07	4.06661e+07	2.80527e+07	3.43364e+07	3.77545e+07
476	E	TRUE	Penicisoquinoline	C15 H15 N O4	Full match	No results	No results	Partial match	Full match	-1.81	273.1	272.092	11.325	2.67335e+08	1	0											7	6	1	No matches found	Multiple matches found	3	DDA for preferred ion	[M-H]-1	677140	1.21952e+06	2.07785e+06	992545	1.21825e+06	1.24427e+06	1.98151e+06	1.89941e+06	2.12428e+06	1.776e+06	2.492e+06	1.71074e+06	1.63604e+07	1.06931e+07	1.02012e+07
477	E	TRUE	pantetheine	C11 H22 N2 O4 S	Full match	No results	No results	Full match	No results	-2.88	278.129	277.122	6.797	2.66968e+08	1	0	388453	CC(C)(CO)[C@@H](O)C(=O)NCCC(=O)NCCS	ZNXZGRMVNNHPCA-VIFPVBQESA-N								7	7	1	No matches found	No matches found	1	DDA for preferred ion	[M-H]-1	6.63598e+07	6.50918e+07	9.03957e+07	3.05288e+07	1.98365e+07	2.0049e+07	3.11487e+07	4.39377e+07	4.42177e+07	6.1307e+07	5.33366e+07	2.78475e+07	4.63684e+07	3.69007e+07	3.22279e+07
478	E	TRUE	Ophiocoramide	C10 H16 N2 O4	Full match	No results	No results	Partial match	Full match	-2.22	228.111	227.103	4.839	3.13463e+08	1	0											7	20	5	No matches found	Multiple matches found	2	DDA for preferred ion	[M-H]-1	5.21165e+06	1.31252e+07	1.29212e+07	1.70507e+07	1.04636e+07	1.3547e+07	4.42363e+07	4.39082e+07	3.05021e+07	2.95084e+07	2.03371e+07	8.38618e+06	1.03105e+08	6.69162e+07	1.32351e+08
479	E	TRUE	Flavin mononucleotide	C17 H21 N4 O9 P	Full match	No results	Full match	Full match	No match	-1.77	456.104	455.097	6.284	4.318e+07	1	0	559060	Cc1cc2nc3c(=O)[nH]c(=O)nc-3n(C[C@H](O)[C@H](O)[C@H](O)COP(=O)(O)O)c2cc1C	FVTCRASFADXXNN-SCRDCRAPSA-N								7	20	7	Multiple matches found	Multiple matches found	1	DDA for preferred ion	[M-H]-1	2.84856e+07	4.318e+07	2.70683e+07	7.11761e+06	5.50545e+06	1.27731e+07	7.407e+06	3.5625e+07	3.01434e+07	7.67061e+06	1.00977e+07	8.11795e+06	4.58276e+06	7.84118e+06	5.45103e+06
480	E	TRUE	Euhalothece-362	C14 H22 N2 O7	Full match	No results	No results	No results	Full match	-1.63	330.142	329.135	6.66	1.85803e+08	0	0											7	20	5	No matches found	Single match found	1	DDA for preferred ion	[M-H]-1	332043	420340	604942	884695	382818	244392	447197	340855	580842	640190	1.34909e+06	437824	6.58354e+06	2.05158e+07	8.01464e+06
481	E	TRUE	Epelsiban	C30 H38 N4 O4	Full match	No results	No results	Full match	No match	-4.21	518.287	517.28	13.34	4.72457e+07	2	0	9809717	CC[C@H](C)[C@@H]1C(=O)N[C@H](C2Cc3ccccc3C2)C(=O)N1[C@@H](C(=O)N1CCOCC1)c1ccc(C)nc1C	UWHCWRQFNKUYCG-QUZACWSFSA-N								7	12	3	Single match found	Multiple matches found	1	DDA for preferred ion	[M-H]-1	1.2612e+07	9.74342e+06	1.40584e+07	2.57433e+06	3.43395e+06	1.68473e+06	1.63764e+07	1.08971e+07	1.84137e+07	8.66824e+06	3.28229e+06	1.12789e+07	4.72457e+07	4.47438e+07	3.97792e+07
482	E	TRUE	Decarbamoylsaxitoxin	C9 H16 N6 O3	Full match	No results	No results	Full match	No results	-2.62	256.128	255.12	11.744	3.13203e+07	1	0	19975972	N=C1N[C@H]2[C@H](CO)NC(=N)N3CCC(O)(O)[C@]23N1	VRRIYZJUSNMZMP-PJPYAQQDSA-N								7	13	3	No matches found	No matches found	1	DDA for preferred ion	[M-H]-1	2.38814e+07	3.13203e+07	1.90997e+07	1.20961e+07	9.19793e+06	1.2871e+07	2.30824e+06	2.97733e+06	2.40545e+06	1.18659e+06	4.11306e+06	1.10484e+06	185135	347866	316173
483	E	TRUE	Axinelline A	C12 H15 N O6	Full match	No results	No results	No results	Full match	-1.45	269.09	268.082	8.533	2.78094e+08	0	0											7	8	1	No matches found	Multiple matches found	2	DDA for preferred ion	[M-H]-1	504808	736600	3.80633e+06	150485	226639	218824	1.49873e+06	675091	862044	129388	127876	124958	1.99649e+07	2.55797e+07	1.58968e+07
484	E	TRUE	Asenjonamide C	C11 H17 N O2	No results	No results	No results	No results	Full match	-3.49	195.125	194.118	11.555	8.51019e+07	0	0											7	5	1	No matches found	Multiple matches found	2	DDA for preferred ion	[M-H]-1	432983	460922	1.41462e+06	219581	205690	347249	313774	447271	396659	93077.8	207124	115522	7.48974e+06	4.46737e+06	4.23374e+06
485	E	TRUE	Anthramycin	C16 H17 N3 O4	Full match	No results	No results	Partial match	Full match	-1.19	315.122	314.114	7.99	7.01094e+07	1	0											7	7	1	No matches found	Multiple matches found	2	DDA for preferred ion	[M-H]-1	1.04382e+07	9.76605e+06	8.50001e+06	3.92929e+06	3.25516e+06	4.42714e+06	1.48648e+07	1.2356e+07	1.44983e+07	5.39926e+06	4.47193e+06	4.20921e+06	3.38924e+07	4.83666e+07	4.09155e+07
486	E	TRUE	Actinospectacin	C14 H24 N2 O7	Full match	No results	No results	Full match	Full match	-1.65	332.158	331.151	7.198	3.87448e+08	1	0	14785	CN[C@@H]1[C@H](O)[C@H](NC)[C@H]2O[C@@]3(O)C(=O)C[C@@H](C)O[C@H]3O[C@@H]2[C@H]1O	UNFWWIHTNXNPBV-WXKVUWSESA-N								7	6	1	No matches found	Single match found	2	DDA for preferred ion	[M-H]-1	327778	365361	266089	763311	704630	525706	1.19913e+06	1.22082e+06	1.6584e+06	1.01826e+06	964005	738408	2.3982e+07	4.74355e+07	3.4734e+07
487	E	TRUE	2,2-dimethyl-5-amino-6-(2'E-ene-4'-hydroxylbutyryl)- 4-chromone	C15 H17 N O4	Full match	No results	No results	Partial match	Full match	-2.53	275.115	274.108	10.516	8.65304e+07	3	0											7	6	2	No matches found	Multiple matches found	1	DDA for preferred ion	[M-H]-1	102194	195658	237419	76570.1	78121.2	84930.1	490565	146810	222708	248854	479818	386748	1.97323e+06	1.00312e+06	562793
488	E	TRUE	(-)-Agaridiol	C12 H17 N O4	Full match	No results	No results	Partial match	Full match	-2.59	239.115	238.108	11.557	3.21831e+08	1	0											7	5	1	No matches found	Multiple matches found	3	DDA for preferred ion	[M-H]-1	1.55957e+06	2.01542e+06	5.47283e+06	751470	995576	1.00518e+06	1.4414e+06	1.52687e+06	1.59175e+06	440381	745706	508392	2.75621e+07	1.86568e+07	1.74574e+07
489	E	TRUE	(-)-2,3,4-Trihydroxybutanamide	C4 H9 N O4	Full match	No results	No results	Partial match	Full match	-0.4	135.053	134.046	5.075	8.87486e+07	2	0											7	21	4	Single match found	Multiple matches found	1	DDA for preferred ion	[M-H]-1	4.86684e+07	8.87486e+07	4.57652e+07	3.71653e+07	3.2906e+07	4.58974e+07	4.75354e+07	8.04792e+07	5.40073e+07	2.73104e+07	2.55555e+07	1.60116e+07	6.75147e+07	7.91325e+07	6.84542e+07
490	E	FALSE	2-amino-3-hydroxy-4-methoxybenzoic acid methyl ester	C9 H11 N O4	No results	No results	Partial match	Partial match	Full match	-3.62	197.068	196.06	7.4	8.48421e+07	3	0											7	15	3	No matches found	Multiple matches found	2	DDA for preferred ion	[M-H]-1	1.46235e+06	2.21434e+06	5.27265e+06	662494	605524	739097	2.1153e+06	2.83637e+06	1.03589e+06	519163	528238	466327	2.20914e+07	2.36546e+07	1.71314e+07
[truncated: 126 more columns]
