# Supplementary material for: Metabolomic Revelations into the Dynamic Transformations Across Various Developmental Stages of Coprinus comatus Through UHPLC-Q-Orbitrap-HRMS Analysis
Source: Metabolites. 2025 Oct 29;15(11):703. doi: 10.3390/metabo15110703 (PMC12654644; doi:10.3390/metabo15110703)
Supplement: Supplementary file 1 [file metabolites-15-00703-s001.zip › Table S2 FDR T-test.xlsx]

## Sheet: Y-CG VS Y-ST
pvalue	logFC	adj.P.Val	No.	type	Tags
0.00226508	1.54286	0.0396321	5	up	A;B
0.0018394	1.27367	0.0396321	33	up	A;B
0.00174146	1.64827	0.0396321	73	up	A;B
0.000885622	2.99096	0.0396321	97	up	A;B
0.00330227	1.64623	0.0490337	130	up	A;B
0.00183059	1.82415	0.0396321	136	up	A;B
0.00139465	2.18257	0.0396321	154	up	A;B
0.00097339	1.643	0.0396321	170	up	A;B
0.00226508	1.54286	0.0396321	175	up	A;B
0.00154826	2.06009	0.0396321	234	up	B
0.000535368	1.36827	0.0374758	238	up	B
0.000370432	2.34593	0.032596	258	up	B
0.00198709	1.62684	0.0396321	268	up	B
0.000323988	1.41806	0.032596	300	up	B;C
0.00227362	1.51694	0.0396321	302	up	B;C
0.00107629	2.46893	0.0396321	312	up	B;C
0.00199852	2.3766	0.0396321	369	up	E
0.00123626	2.40351	0.0396321	408	up	E
0.00142799	1.56441	0.0396321	420	up	E
0.000399134	1.84379	0.032596	435	up	E
0.00207343	3.66352	0.0396321	440	up	E
0.000760828	1.6693	0.0396321	451	up	E
0.0027713	1.85365	0.0452646	470	up	E
0.00187363	1.31069	0.0396321	485	up	E
0.00158903	-1.44548	0.0396321	1	down	A
0.000714305	-1.1438	0.0396321	102	down	A;B
0.00307031	-3.17799	0.0470438	200	down	A;D
0.00234557	-2.49897	0.0396321	347	down	D
0.261976	0.445003	0.392563	2	not-sig
0.0117939	1.52406	0.0760398	3	not-sig
0.00573681	1.98651	0.0568718	4	not-sig
0.239199	-2.47643	0.380948	6	not-sig
0.00556909	-3.79995	0.0568718	7	not-sig
0.140185	-2.91788	0.291061	8	not-sig
0.522056	0.202978	0.625447	9	not-sig
0.207826	0.598721	0.354641	10	not-sig
0.216474	-1.68923	0.364509	11	not-sig
0.244456	-2.00086	0.382316	12	not-sig
0.229852	-1.3036	0.374178	13	not-sig
0.204765	-0.708485	0.352051	14	not-sig
0.0356906	2.71356	0.126302	15	not-sig
0.794113	-0.0595509	0.855591	16	not-sig
0.998746	-0.00117543	0.998746	17	not-sig
0.85241	0.173729	0.896311	18	not-sig
0.484004	0.563464	0.59682	19	not-sig
0.708228	0.192259	0.781603	20	not-sig
0.249663	-1.03383	0.38351	21	not-sig
0.295468	-0.351686	0.425822	22	not-sig
0.734756	-0.264897	0.805438	23	not-sig
0.778707	-0.215831	0.844173	24	not-sig
0.09049	0.698746	0.230938	25	not-sig
0.353014	0.122897	0.477836	26	not-sig
0.00843457	1.9043	0.0632349	27	not-sig
0.165379	0.376106	0.326756	28	not-sig
0.466339	0.324153	0.584415	29	not-sig
0.185662	-0.690161	0.339457	30	not-sig
0.292476	-0.264582	0.424003	31	not-sig
0.00460885	0.955576	0.0568718	32	not-sig
0.172265	-1.06392	0.332323	34	not-sig
0.00772197	1.47811	0.0620289	35	not-sig
0.016284	0.723129	0.085029	36	not-sig
0.0822204	0.308644	0.212042	37	not-sig
0.0208816	1.28587	0.0946019	38	not-sig
0.922106	0.0943147	0.945255	39	not-sig
0.0178279	1.70336	0.0894418	40	not-sig
0.50639	-0.783031	0.615944	41	not-sig
0.322076	0.39403	0.45169	42	not-sig
0.00465772	3.19665	0.0568718	43	not-sig
0.0519524	-1.39668	0.155224	44	not-sig
0.164836	0.28084	0.326756	45	not-sig
0.0105508	-1.6059	0.0728152	46	not-sig
0.0675532	1.13143	0.18583	47	not-sig
0.405177	0.41561	0.530847	48	not-sig
0.538422	0.204916	0.638806	49	not-sig
0.00747198	0.372053	0.0620289	50	not-sig
0.126075	-0.334577	0.27095	51	not-sig
0.0576069	1.99955	0.169026	52	not-sig
0.197206	-0.610255	0.348848	53	not-sig
0.323362	0.278642	0.45169	54	not-sig
0.29534	0.484493	0.425822	55	not-sig
0.00763684	-1.15308	0.0620289	56	not-sig
0.193009	-4.79783	0.345162	57	not-sig
0.190143	-0.282798	0.342538	58	not-sig
0.233932	0.359577	0.377836	59	not-sig
0.0412508	0.695782	0.139602	60	not-sig
0.626571	-0.072586	0.71036	61	not-sig
0.591245	-0.0688119	0.684894	62	not-sig
0.0142341	1.91944	0.0801689	63	not-sig
0.180072	-1.13401	0.332964	64	not-sig
0.179073	-1.17079	0.332964	65	not-sig
0.243338	0.276955	0.382316	66	not-sig
0.561844	-0.228191	0.657049	67	not-sig
0.93211	-0.0453017	0.953516	68	not-sig
0.0687579	1.23202	0.187174	69	not-sig
0.0217941	-1.11479	0.0956004	70	not-sig
0.029633	2.23242	0.112559	71	not-sig
0.773913	-0.0534788	0.840837	72	not-sig
0.249673	-1.19866	0.38351	74	not-sig
0.202874	-5.6711	0.352051	75	not-sig
0.0512658	-1.625	0.154112	76	not-sig
0.702623	0.238074	0.777168	77	not-sig
0.00689974	-0.903116	0.0593136	78	not-sig
0.120309	-0.427118	0.262005	79	not-sig
0.013529	2.55925	0.0779907	80	not-sig
0.253583	0.491145	0.384692	81	not-sig
0.913537	0.0572258	0.942386	82	not-sig
0.245775	-1.59179	0.382316	83	not-sig
0.013032	0.442667	0.0779907	84	not-sig
0.976718	-0.0160715	0.984757	85	not-sig
0.408298	0.214705	0.53209	86	not-sig
0.00615144	1.51264	0.0568718	87	not-sig
0.937146	-0.017517	0.95423	88	not-sig
0.000348652	-0.893482	0.032596	89	not-sig
0.394638	0.566636	0.519818	90	not-sig
0.401223	-0.550741	0.527076	91	not-sig
0.515939	0.568979	0.622685	92	not-sig
0.11324	1.978	0.254666	93	not-sig
0.202761	-0.920952	0.352051	94	not-sig
0.039669	1.80805	0.137857	95	not-sig
0.919437	0.0519036	0.944495	96	not-sig
0.668074	-0.0739187	0.749099	98	not-sig
0.800906	0.193845	0.857734	99	not-sig
0.239453	-0.415681	0.380948	100	not-sig
0.251633	-3.8539	0.38416	101	not-sig
0.791146	0.18915	0.855591	103	not-sig
0.188338	-0.889869	0.34131	104	not-sig
0.352205	-1.2077	0.477836	105	not-sig
0.0171535	-2.33319	0.0884761	106	not-sig
0.546212	0.467827	0.646483	107	not-sig
0.509096	-0.625623	0.615944	108	not-sig
0.0249116	-2.35358	0.103447	109	not-sig
0.211926	-1.22003	0.359321	110	not-sig
0.5723	-0.535708	0.666097	111	not-sig
0.903059	0.0556234	0.939135	112	not-sig
0.321736	0.977327	0.45169	113	not-sig
0.338274	-1.49507	0.464298	114	not-sig
0.00754069	0.922434	0.0620289	115	not-sig
0.234217	0.201437	0.377836	116	not-sig
0.414472	0.16425	0.535861	117	not-sig
0.240408	0.24335	0.38123	118	not-sig
0.243951	-0.749713	0.382316	119	not-sig
0.619302	-0.355662	0.704079	120	not-sig
0.200855	-1.33928	0.351496	121	not-sig
0.0148914	1.62661	0.0802911	122	not-sig
0.471153	-0.642161	0.587443	123	not-sig
0.568327	0.394262	0.663048	124	not-sig
0.181637	0.88309	0.334595	125	not-sig
0.0222067	1.61361	0.0962946	126	not-sig
0.264045	-0.462248	0.393258	127	not-sig
0.0737274	-1.15749	0.196339	128	not-sig
0.0126852	0.95959	0.0779907	129	not-sig
0.225407	-0.720007	0.373139	131	not-sig
0.188176	0.550502	0.34131	132	not-sig
0.143112	0.401494	0.295885	133	not-sig
0.125794	0.41693	0.27095	134	not-sig
0.391656	0.358997	0.517281	135	not-sig
0.00508004	0.877902	0.0568718	137	not-sig
0.145803	0.42502	0.298926	138	not-sig
0.00573681	1.98651	0.0568718	139	not-sig
0.0542416	1.49413	0.161081	140	not-sig
0.407755	0.249956	0.53209	141	not-sig
0.992681	-0.0119727	0.998746	142	not-sig
0.289324	0.67075	0.420679	143	not-sig
0.024615	1.15186	0.103447	144	not-sig
0.0617655	-0.722613	0.176989	145	not-sig
0.244816	-0.641934	0.382316	146	not-sig
0.429746	-0.241087	0.548374	147	not-sig
0.488999	-0.60141	0.600525	148	not-sig
0.80347	0.0341357	0.857734	149	not-sig
0.600567	-0.213696	0.689792	150	not-sig
0.681329	-0.1113	0.758753	151	not-sig
0.414358	-0.397569	0.535861	152	not-sig
0.252229	0.616295	0.38416	153	not-sig
0.0125654	0.995051	0.0779907	155	not-sig
0.177127	1.12907	0.332964	156	not-sig
0.83996	0.0482829	0.890867	157	not-sig
0.0691672	0.594865	0.187248	158	not-sig
0.0989053	0.564031	0.240505	159	not-sig
0.0564632	1.01068	0.166668	160	not-sig
0.326937	-0.428176	0.453821	161	not-sig
0.418954	0.399868	0.54023	162	not-sig
0.259057	0.315419	0.390949	163	not-sig
0.226507	-1.21584	0.373698	164	not-sig
0.490463	-0.349138	0.600817	165	not-sig
0.0747743	1.64677	0.198051	166	not-sig
0.692569	0.148918	0.769522	167	not-sig
0.0110747	0.80074	0.0753698	168	not-sig
0.184973	-0.55364	0.339457	169	not-sig
0.799218	-0.14585	0.857734	171	not-sig
0.0922659	0.516654	0.233043	172	not-sig
0.137	1.16814	0.286881	173	not-sig
0.0160522	1.18114	0.085029	174	not-sig
0.0473631	0.848166	0.147332	176	not-sig
0.0475196	1.09998	0.147332	177	not-sig
0.898408	0.0617444	0.939135	178	not-sig
0.421536	0.875169	0.542132	179	not-sig
0.0358287	1.99005	0.126302	180	not-sig
0.304553	-0.339305	0.436348	181	not-sig
0.249458	0.712682	0.38351	182	not-sig
0.0332029	0.426423	0.121414	183	not-sig
0.177503	1.64163	0.332964	184	not-sig
0.115367	-0.643683	0.254666	185	not-sig
0.171149	0.728965	0.331475	186	not-sig
0.00892781	-2.84121	0.0652929	187	not-sig
7.18866e-05	-0.862739	0.032596	188	not-sig
0.968505	-0.0190889	0.978489	189	not-sig
0.559222	-0.228887	0.656574	190	not-sig
0.0100746	2.63815	0.0705223	191	not-sig
0.0753407	2.53647	0.198478	192	not-sig
0.310914	-1.89152	0.441589	193	not-sig
0.461766	-0.752853	0.581659	194	not-sig
0.154417	0.675425	0.312663	195	not-sig
0.131282	-1.69758	0.277277	196	not-sig
0.027858	0.995794	0.108337	197	not-sig
0.0464397	1.16114	0.147145	198	not-sig
0.464269	-0.203383	0.583312	199	not-sig
0.0349101	-3.23316	0.125779	201	not-sig
0.0480981	0.750168	0.147332	202	not-sig
0.0260174	-2.59135	0.104496	203	not-sig
0.00438898	2.52173	0.0568718	204	not-sig
0.996835	-0.00194198	0.998746	205	not-sig
0.507144	-0.549279	0.615944	206	not-sig
0.0608048	0.979311	0.175261	207	not-sig
0.0972482	-1.14394	0.240505	208	not-sig
0.0259712	-2.59746	0.104496	209	not-sig
0.902214	0.085075	0.939135	210	not-sig
0.321482	0.343817	0.45169	211	not-sig
0.627726	-0.138725	0.71036	212	not-sig
0.000193728	0.332454	0.032596	213	not-sig
0.0433856	0.603454	0.142678	214	not-sig
0.856908	0.0289495	0.899111	215	not-sig
0.179772	-0.359282	0.332964	216	not-sig
0.198876	0.307492	0.349632	217	not-sig
0.108529	-6.40734	0.254666	218	not-sig
0.0283355	1.29174	0.109326	219	not-sig
0.361445	0.959718	0.482584	220	not-sig
0.536609	0.370947	0.6382	221	not-sig
0.659327	0.566746	0.74269	222	not-sig
0.0637606	-0.834618	0.181235	223	not-sig
0.094615	0.408535	0.236538	224	not-sig
0.114986	3.29152	0.254666	225	not-sig
0.0481084	1.66897	0.147332	226	not-sig
0.336402	-0.448413	0.464109	227	not-sig
0.17734	0.277219	0.332964	228	not-sig
0.163247	0.397256	0.325166	229	not-sig
0.00787724	0.947339	0.0622556	230	not-sig
0.0146049	1.51755	0.0802911	231	not-sig
0.0493265	0.386546	0.150124	232	not-sig
0.259442	0.528854	0.390949	233	not-sig
0.00519842	1.06681	0.0568718	235	not-sig
0.0358217	0.447426	0.126302	236	not-sig
0.35979	0.297151	0.481686	237	not-sig
0.116419	0.418507	0.254666	239	not-sig
0.0266138	1.47925	0.106022	240	not-sig
0.0654258	0.267816	0.184245	241	not-sig
0.019566	-0.304619	0.0939938	242	not-sig
0.0322375	1.52239	0.120583	243	not-sig
0.188765	0.867639	0.34131	244	not-sig
0.346801	-0.89525	0.474671	245	not-sig
0.0991471	1.74347	0.240505	246	not-sig
0.0604373	1.63982	0.175261	247	not-sig
0.20716	1.26803	0.354641	248	not-sig
0.832112	-0.166721	0.884457	249	not-sig
0.904636	0.0285603	0.939135	250	not-sig
0.0433016	1.83602	0.142678	251	not-sig
0.348519	1.10168	0.475694	252	not-sig
0.0134238	0.712649	0.0779907	253	not-sig
0.00591964	1.6778	0.0568718	254	not-sig
0.0726754	1.64539	0.194595	255	not-sig
0.273794	0.47458	0.40288	256	not-sig
0.129037	-1.66137	0.274905	257	not-sig
0.0218515	0.492735	0.0956004	259	not-sig
0.00851735	0.716381	0.0632349	260	not-sig
0.0144201	2.51688	0.0802911	261	not-sig
0.0437755	-3.57577	0.143	262	not-sig
0.479625	0.333882	0.593475	263	not-sig
0.235487	1.32109	0.378324	264	not-sig
0.0470833	-0.424048	0.147332	265	not-sig
0.306548	1.06779	0.436653	266	not-sig
0.527523	0.253568	0.62892	267	not-sig
0.0303028	-1.14317	0.114218	269	not-sig
0.157863	0.660398	0.317021	270	not-sig
0.11221	1.63635	0.254666	271	not-sig
0.334297	0.133946	0.462727	272	not-sig
0.0978096	1.72925	0.240505	273	not-sig
0.424177	-0.15984	0.543021	274	not-sig
0.43277	0.181961	0.549812	275	not-sig
0.0413109	0.69594	0.139602	276	not-sig
0.266673	-1.84911	0.395969	277	not-sig
0.284349	0.509141	0.415305	278	not-sig
0.0127457	-1.35932	0.0779907	279	not-sig
0.00479158	1.14491	0.0568718	280	not-sig
0.00605546	0.872443	0.0568718	281	not-sig
0.607535	0.714084	0.693921	282	not-sig
0.593594	0.0918106	0.685993	283	not-sig
0.00563178	1.51638	0.0568718	284	not-sig
0.106886	0.528625	0.253015	285	not-sig
0.222114	-2.26498	0.371021	286	not-sig
0.160095	-2.94535	0.320189	287	not-sig
0.61398	0.0635375	0.699652	288	not-sig
0.274875	-0.714995	0.40326	289	not-sig
0.965353	0.0269919	0.978489	290	not-sig
0.749001	0.149847	0.817395	291	not-sig
0.260101	0.612172	0.390949	292	not-sig
0.433118	0.796675	0.549812	293	not-sig
0.0462037	0.193785	0.147145	294	not-sig
0.547976	0.529147	0.647008	295	not-sig
0.0339069	0.869279	0.12307	296	not-sig
0.0664025	-0.842853	0.185618	297	not-sig
0.723102	0.137062	0.796225	298	not-sig
0.520108	-0.404689	0.62464	299	not-sig
0.388556	0.126122	0.515969	301	not-sig
0.063987	-1.05293	0.181235	303	not-sig
0.0176136	2.81648	0.0894418	304	not-sig
0.229132	-3.20979	0.374178	305	not-sig
0.249179	0.306259	0.38351	306	not-sig
0.675501	0.28258	0.755697	307	not-sig
0.229089	-1.63955	0.374178	308	not-sig
0.135995	-6.05825	0.285999	309	not-sig
0.662398	0.192414	0.744439	310	not-sig
0.450543	-0.152829	0.568985	311	not-sig
0.604276	0.368749	0.691812	313	not-sig
0.017978	1.35836	0.0894418	314	not-sig
0.214152	-2.08097	0.361844	315	not-sig
0.0678848	1.26039	0.18583	316	not-sig
0.174733	-4.20955	0.332964	317	not-sig
0.0606309	-3.05308	0.175261	318	not-sig
0.156244	-7.42889	0.31506	319	not-sig
0.17668	-4.97647	0.332964	320	not-sig
0.0215612	-2.65669	0.0956004	321	not-sig
0.0205741	1.30633	0.0946019	322	not-sig
0.245019	-0.763725	0.382316	323	not-sig
0.114624	0.425885	0.254666	324	not-sig
0.844275	0.10943	0.893509	325	not-sig
0.128484	1.71753	0.274905	326	not-sig
0.507891	-0.459158	0.615944	327	not-sig
0.20363	0.152131	0.352051	328	not-sig
0.222613	-1.24495	0.371021	329	not-sig
0.904366	0.0406726	0.939135	330	not-sig
0.00524279	1.04423	0.0568718	331	not-sig
0.0115996	-1.3118	0.0757841	332	not-sig
0.323557	-0.521512	0.45169	333	not-sig
0.0247844	-2.45914	0.103447	334	not-sig
0.00584771	1.53216	0.0568718	335	not-sig
0.0199928	3.07697	0.0941968	336	not-sig
0.0134325	2.87982	0.0779907	337	not-sig
0.147933	-1.95096	0.30203	338	not-sig
0.354641	-2.37076	0.478541	339	not-sig
0.595764	-0.24677	0.686881	340	not-sig
0.167798	-1.37448	0.328885	341	not-sig
0.269542	-1.01214	0.397818	342	not-sig
0.0233778	1.10556	0.0996099	343	not-sig
0.00307225	0.900953	0.0470438	344	not-sig
0.727732	-0.580979	0.799526	345	not-sig
0.0181508	0.805814	0.0894418	346	not-sig
0.737548	-0.228938	0.806693	348	not-sig
0.0115042	-0.671067	0.0757841	349	not-sig
0.115034	0.833363	0.254666	350	not-sig
0.166769	0.920203	0.32818	351	not-sig
0.00458743	-2.86484	0.0568718	352	not-sig
0.28478	0.543221	0.415305	353	not-sig
0.179277	1.83006	0.332964	354	not-sig
0.036153	1.04863	0.126536	355	not-sig
0.131098	1.1599	0.277277	356	not-sig
0.0209	2.19612	0.0946019	357	not-sig
0.601105	0.401195	0.689792	358	not-sig
0.0182534	0.233595	0.0894418	359	not-sig
0.698085	0.25864	0.773896	360	not-sig
0.0329714	2.28099	0.121414	361	not-sig
0.168603	-1.65865	0.329145	362	not-sig
0.937861	0.024261	0.95423	363	not-sig
0.00932408	0.31419	0.0663793	364	not-sig
0.227666	0.983125	0.374178	365	not-sig
0.0804661	-1.53895	0.208616	366	not-sig
0.116154	0.416241	0.254666	367	not-sig
0.0329588	-0.322534	0.121414	368	not-sig
0.0465457	0.491101	0.147145	370	not-sig
0.224502	1.12063	0.372902	371	not-sig
0.680597	-0.318385	0.758753	372	not-sig
0.0419743	0.438949	0.140873	373	not-sig
0.912886	-0.0688335	0.942386	374	not-sig
0.177499	-0.550308	0.332964	375	not-sig
0.138578	-0.435171	0.28895	376	not-sig
0.0115304	-1.38539	0.0757841	377	not-sig
0.111983	0.229905	0.254666	378	not-sig
0.020317	1.59074	0.0946019	379	not-sig
0.33719	0.481547	0.464109	380	not-sig
0.390307	0.434633	0.516892	381	not-sig
0.092055	0.261615	0.233043	382	not-sig
0.0666709	-2.4561	0.185618	383	not-sig
0.0210441	1.71132	0.0946019	384	not-sig
0.0406234	1.35861	0.139602	385	not-sig
0.794477	0.0409274	0.855591	386	not-sig
0.315603	0.320001	0.446953	387	not-sig
0.356464	-0.700495	0.478541	388	not-sig
0.00682751	1.72071	0.0593136	389	not-sig
0.0789805	0.724753	0.206954	390	not-sig
0.197058	-0.323445	0.348848	391	not-sig
0.413195	0.80309	0.535861	392	not-sig
0.967323	0.00713455	0.978489	393	not-sig
0.938651	-0.0766591	0.95423	394	not-sig
0.144555	-1.43453	0.297612	395	not-sig
0.849632	-0.0618637	0.895311	396	not-sig
0.111746	0.512881	0.254666	397	not-sig
0.09421	-0.330907	0.236538	398	not-sig
0.0232321	0.118119	0.0996099	399	not-sig
0.116048	1.71649	0.254666	400	not-sig
0.919269	0.108729	0.944495	401	not-sig
0.0273911	-0.259794	0.107373	402	not-sig
0.0272216	-1.1453	0.107373	403	not-sig
0.00597794	0.983983	0.0568718	404	not-sig
0.0163117	-1.4885	0.085029	405	not-sig
0.191212	0.86638	0.3432	406	not-sig
0.550835	-0.189324	0.64882	407	not-sig
0.576675	0.770457	0.669599	409	not-sig
0.0252687	-0.258731	0.104047	410	not-sig
0.0444953	-0.715454	0.144389	411	not-sig
0.0149112	2.19363	0.0802911	412	not-sig
0.175537	0.408767	0.332964	413	not-sig
0.49888	0.46105	0.609604	414	not-sig
0.221319	1.51967	0.371021	415	not-sig
0.080457	0.442541	0.208616	416	not-sig
0.0289457	0.292141	0.110808	417	not-sig
0.00199804	0.324389	0.0396321	418	not-sig
0.80339	0.0600061	0.857734	419	not-sig
0.0880256	1.89774	0.225825	421	not-sig
0.040844	0.808376	0.139602	422	not-sig
0.351299	1.62461	0.477836	423	not-sig
0.519931	-0.184032	0.62464	424	not-sig
0.0126772	1.08832	0.0779907	425	not-sig
0.0193581	2.28204	0.0939157	426	not-sig
0.070176	0.496709	0.188935	427	not-sig
0.152787	-1.8024	0.310647	428	not-sig
0.199076	-0.232761	0.349632	429	not-sig
0.109365	0.275164	0.254666	430	not-sig
0.305471	0.863975	0.436387	431	not-sig
0.268639	-0.992891	0.397683	432	not-sig
0.102873	1.38261	0.245893	433	not-sig
0.751544	0.210947	0.818348	434	not-sig
0.122227	1.16215	0.265006	436	not-sig
0.101651	1.44528	0.244161	437	not-sig
0.525083	-0.438004	0.627539	438	not-sig
0.00934729	-0.856733	0.0663793	439	not-sig
0.170713	0.701458	0.331475	441	not-sig
0.234413	0.265439	0.377836	442	not-sig
0.237942	-1.30336	0.380948	443	not-sig
0.302198	-0.298463	0.434244	444	not-sig
0.00365058	1.6713	0.0521547	445	not-sig
0.0426306	1.82479	0.142102	446	not-sig
0.025884	-0.287975	0.104496	447	not-sig
0.0503902	0.242812	0.152415	448	not-sig
0.477834	-0.535124	0.592757	449	not-sig
0.0081317	0.764898	0.0632349	450	not-sig
0.263172	0.996453	0.393153	452	not-sig
0.111705	-0.526781	0.254666	453	not-sig
0.64417	-0.548314	0.727288	454	not-sig
0.325111	1.55518	0.452569	455	not-sig
0.0449022	-0.523159	0.144751	456	not-sig
0.469529	-0.551617	0.586911	457	not-sig
0.560098	-0.438755	0.656574	458	not-sig
0.208442	-0.328719	0.354641	459	not-sig
0.0057102	1.77364	0.0568718	460	not-sig
0.811596	0.15837	0.864526	461	not-sig
0.84942	-0.0345512	0.895311	462	not-sig
0.0197957	-2.45922	0.0941738	463	not-sig
0.484764	0.183158	0.59682	464	not-sig
0.00628645	0.524865	0.0570437	465	not-sig
0.424443	-0.19895	0.543021	466	not-sig
0.444154	0.439426	0.562365	467	not-sig
0.363439	0.97874	0.483927	468	not-sig
0.11419	1.20636	0.254666	469	not-sig
0.0976232	-0.710195	0.240505	471	not-sig
0.252448	-1.97439	0.38416	472	not-sig
0.476342	0.190815	0.592405	473	not-sig
0.109607	0.62496	0.254666	474	not-sig
0.195152	0.360015	0.347725	475	not-sig
0.906975	0.062481	0.939572	476	not-sig
0.00372533	1.65745	0.0521547	477	not-sig
0.356337	-0.527783	0.478541	478	not-sig
0.0140139	1.91955	0.0798467	479	not-sig
0.997855	-0.00175838	0.998746	480	not-sig
0.0066997	2.28013	0.0593136	481	not-sig
0.0132317	1.04825	0.0779907	482	not-sig
0.100162	2.52129	0.241771	483	not-sig
0.114167	1.38986	0.254666	484	not-sig
0.00846921	-1.04986	0.0632349	486	not-sig
0.0989593	1.07728	0.240505	487	not-sig
0.104722	1.50609	0.249096	488	not-sig
0.204421	0.518071	0.352051	489	not-sig
0.0672249	1.94338	0.18583	490	not-sig

## Sheet: M-CG VS M-ST
pvalue	logFC	adj.P.Val	No.	type	Tags
0.00294862	3.33017	0.036798	15	up	A;B
0.00482791	1.97846	0.0473135	27	up	A;B
0.000817276	1.08748	0.0188783	28	up	A;B
5.1661e-05	2.2064	0.00861759	43	up	A;B
0.000171427	4.38653	0.012086	47	up	A;B
0.000514065	3.29119	0.0179923	52	up	A;B
0.00111327	3.71722	0.02182	80	up	A;B
0.00174453	2.16396	0.0259036	105	up	A;B
0.000706361	1.76771	0.0182167	124	up	A;B
0.000592802	2.15082	0.0182167	176	up	A;B
0.000225835	1.64226	0.0122954	206	up	A;D
0.00183501	1.47552	0.0264457	231	up	B
0.00307902	1.34052	0.036798	239	up	B
0.000743864	2.66743	0.0182247	254	up	B
0.00409752	2.00894	0.0418288	259	up	B
0.00159511	1.7221	0.0258737	260	up	B
0.00221818	1.17849	0.0301919	268	up	B
0.00503954	1.06596	0.0477009	270	up	B
0.000197322	1.43081	0.012086	285	up	B;C
0.00242719	4.04459	0.031298	304	up	B;C
0.00339153	4.55112	0.0377694	336	up	D
0.0051238	2.34665	0.0477009	343	up	D
0.000191442	2.13703	0.012086	348	up	D
0.00155262	1.83413	0.0258737	350	up	D
0.00302876	1.65201	0.036798	369	up	E
7.47166e-05	1.62049	0.00915278	384	up	E
0.00405588	2.16359	0.0418288	389	up	E
5.27607e-05	1.96411	0.00861759	420	up	E
2.98555e-05	4.45674	0.00861759	422	up	E
0.00168971	1.57229	0.0258737	425	up	E
0.00376748	3.97403	0.0401319	440	up	E
0.00336707	2.29947	0.0377694	460	up	E
0.00440794	2.66825	0.0440794	468	up	E
0.000459709	1.56814	0.0173275	485	up	E
0.00145416	-2.08561	0.0254477	203	down	A;D
0.000360286	-1.48608	0.0147117	246	down	B
0.000847596	-2.04258	0.0188783	252	down	B
0.00128918	-3.14481	0.0233963	271	down	B
0.00125067	-2.00177	0.0233963	321	down	B;C
0.000127799	-2.05661	0.012086	347	down	D
0.000333908	-3.02263	0.0147117	372	down	E
0.0016522	-2.06634	0.0258737	388	down	E
0.00227997	-3.06051	0.0301942	405	down	E
0.00323863	-1.28271	0.0377694	406	down	E
0.000899581	-1.91121	0.0189508	436	down	E
0.0009282	-2.64691	0.0189508	449	down	E
0.000616782	-2.81387	0.0182167	457	down	E
0.280784	-0.183723	0.444849	1	not-sig
0.0646782	0.846581	0.175096	2	not-sig
0.00803888	1.60094	0.0615477	3	not-sig
0.0600014	1.17248	0.167049	4	not-sig
0.215861	0.656876	0.384625	5	not-sig
0.870739	0.354711	0.950249	6	not-sig
0.0464602	-1.64794	0.147851	7	not-sig
0.65262	1.61217	0.784705	8	not-sig
0.0114779	0.963989	0.0711921	9	not-sig
0.650208	0.460237	0.784705	10	not-sig
0.240695	1.22934	0.406691	11	not-sig
0.817243	0.430535	0.923822	12	not-sig
0.84071	0.272277	0.938112	13	not-sig
0.971989	-0.025133	0.989201	14	not-sig
0.401647	0.368867	0.568806	16	not-sig
0.199302	0.600597	0.367135	17	not-sig
0.270916	0.653592	0.435242	18	not-sig
0.348096	0.524021	0.518522	19	not-sig
0.0136403	1.74413	0.079998	20	not-sig
0.714695	0.392864	0.837801	21	not-sig
0.215278	1.01805	0.384625	22	not-sig
0.677227	-0.157997	0.8074	23	not-sig
0.101012	0.678526	0.235654	24	not-sig
0.531695	0.222056	0.689235	25	not-sig
0.227102	0.235231	0.396263	26	not-sig
0.269601	-0.497563	0.434553	29	not-sig
0.169661	-0.682786	0.326015	30	not-sig
0.0426885	1.3737	0.142295	31	not-sig
0.100293	1.29177	0.235136	32	not-sig
0.0277344	1.65831	0.110487	33	not-sig
0.578901	-0.242948	0.732975	34	not-sig
0.0211139	1.93368	0.0940529	35	not-sig
0.000654716	0.8469	0.0182167	36	not-sig
0.0740675	0.63128	0.190144	37	not-sig
0.00663158	2.95382	0.0537558	38	not-sig
0.0819976	1.06525	0.204994	39	not-sig
0.0298917	2.01918	0.11533	40	not-sig
0.95349	0.0432998	0.98261	41	not-sig
0.734532	0.125652	0.856954	42	not-sig
0.492014	-0.150444	0.651237	44	not-sig
0.331981	0.435859	0.50207	45	not-sig
0.751916	-0.0652817	0.871014	46	not-sig
0.322936	-0.595721	0.492955	48	not-sig
0.0158882	0.856134	0.0828214	49	not-sig
0.0486832	1.29009	0.149379	50	not-sig
0.631361	-0.384983	0.770495	51	not-sig
0.850045	0.138829	0.938112	53	not-sig
0.0666004	1.52069	0.179309	54	not-sig
0.554732	-0.157811	0.713435	55	not-sig
0.631589	0.122346	0.770495	56	not-sig
0.989094	-0.0480293	0.995187	57	not-sig
0.294645	0.953139	0.462744	58	not-sig
0.136682	0.4215	0.288681	59	not-sig
0.0487407	0.769573	0.149379	60	not-sig
0.121649	-0.520257	0.264246	61	not-sig
0.0794142	-0.53313	0.200582	62	not-sig
0.189373	-1.76653	0.356895	63	not-sig
0.855817	0.198469	0.94236	64	not-sig
0.845185	0.21957	0.938112	65	not-sig
0.213942	0.204812	0.384625	66	not-sig
0.00534489	-0.559373	0.0484999	67	not-sig
0.247309	0.299567	0.413589	68	not-sig
0.0590026	1.13312	0.166157	69	not-sig
0.0138963	0.722738	0.0801083	70	not-sig
0.0872546	1.18686	0.213774	71	not-sig
0.107753	-0.563622	0.242196	72	not-sig
0.00669205	-2.79062	0.0537558	73	not-sig
0.787831	0.333366	0.89776	74	not-sig
0.915057	0.600464	0.98046	75	not-sig
0.56233	0.626288	0.717557	76	not-sig
0.165797	0.816598	0.324257	77	not-sig
0.242461	1.28917	0.408267	78	not-sig
0.19837	0.399585	0.366797	79	not-sig
0.0416115	1.06473	0.140618	81	not-sig
0.696299	-0.253075	0.822136	82	not-sig
0.837113	0.345504	0.936497	83	not-sig
0.0425893	1.82695	0.142295	84	not-sig
0.365978	1.29739	0.533718	85	not-sig
0.0992339	1.41042	0.234531	86	not-sig
0.390019	0.508612	0.557301	87	not-sig
0.206083	0.595142	0.375393	88	not-sig
0.214316	0.914248	0.384625	89	not-sig
0.49308	0.398958	0.651237	90	not-sig
0.110057	0.760281	0.24292	91	not-sig
0.690977	-0.291231	0.817823	92	not-sig
0.712874	0.245391	0.83767	93	not-sig
0.492903	-0.498267	0.651237	94	not-sig
0.981187	0.00703986	0.991302	95	not-sig
0.23502	-1.35224	0.399861	96	not-sig
0.395824	0.529275	0.563145	97	not-sig
0.0399093	1.00823	0.137715	98	not-sig
0.109349	1.13185	0.242883	99	not-sig
0.321017	0.332328	0.491581	100	not-sig
0.942519	0.260146	0.98054	101	not-sig
0.214548	1.3554	0.384625	102	not-sig
0.233568	-0.638065	0.399861	103	not-sig
0.343021	-0.625192	0.514007	104	not-sig
0.0133449	-1.17813	0.0797442	106	not-sig
0.503863	0.535018	0.660142	107	not-sig
0.336287	0.523088	0.505462	108	not-sig
0.314501	0.23216	0.484609	109	not-sig
0.492697	-0.753603	0.651237	110	not-sig
0.119257	1.18223	0.260874	111	not-sig
0.955097	-0.0397477	0.98261	112	not-sig
0.951221	0.0623405	0.98261	113	not-sig
0.903978	-0.240996	0.975659	114	not-sig
0.418375	0.233852	0.589092	115	not-sig
0.0149249	0.868	0.0803337	116	not-sig
0.560207	-0.21922	0.716714	117	not-sig
0.133094	-0.341419	0.283549	118	not-sig
0.191935	0.748153	0.359036	119	not-sig
0.16266	2.87595	0.32056	120	not-sig
0.674466	0.215424	0.80607	121	not-sig
0.0264724	1.69337	0.108096	122	not-sig
0.657118	0.350004	0.787257	123	not-sig
0.432778	0.508187	0.599043	125	not-sig
0.914628	-0.0293885	0.98046	126	not-sig
0.417548	0.259778	0.589092	127	not-sig
0.107687	1.21918	0.242196	128	not-sig
0.0370976	1.18345	0.129842	129	not-sig
0.449944	0.397775	0.612423	130	not-sig
0.537604	1.15857	0.693226	131	not-sig
0.531182	0.459575	0.689235	132	not-sig
0.121877	0.748219	0.264246	133	not-sig
0.000684453	0.518269	0.0182167	134	not-sig
0.435573	0.568703	0.601213	135	not-sig
0.367612	0.67683	0.53451	136	not-sig
0.0727353	1.33499	0.188573	137	not-sig
0.707565	0.174538	0.83343	138	not-sig
0.0600014	1.17248	0.167049	139	not-sig
0.525429	0.114711	0.684735	140	not-sig
0.0675626	-0.585605	0.180905	141	not-sig
0.234273	1.0711	0.399861	142	not-sig
0.166377	2.57593	0.324257	143	not-sig
0.421244	-0.647644	0.590259	144	not-sig
0.446661	0.135042	0.609649	145	not-sig
0.137755	0.973311	0.289148	146	not-sig
0.26769	0.377191	0.432898	147	not-sig
0.649471	0.103114	0.784705	148	not-sig
0.304413	-0.215482	0.473531	149	not-sig
0.635956	0.490362	0.773246	150	not-sig
0.0724897	0.776445	0.188573	151	not-sig
0.495408	0.373556	0.652554	152	not-sig
0.0276891	1.76458	0.110487	153	not-sig
0.260194	-1.05427	0.424462	154	not-sig
0.138083	0.607876	0.289148	155	not-sig
0.0290553	1.61951	0.112993	156	not-sig
0.141921	0.942363	0.294666	157	not-sig
0.151972	0.636	0.305183	158	not-sig
0.46922	-0.320259	0.631642	159	not-sig
0.95654	-0.0168374	0.98261	160	not-sig
0.591202	-0.792437	0.74662	161	not-sig
0.973051	0.0144466	0.989201	162	not-sig
0.954148	0.0237683	0.98261	163	not-sig
0.470899	-0.195716	0.632165	164	not-sig
0.618116	0.891103	0.768723	165	not-sig
0.0488933	1.78699	0.149379	166	not-sig
0.0436697	0.875139	0.142655	167	not-sig
0.0832324	1.11789	0.205979	168	not-sig
0.572238	0.304394	0.726416	169	not-sig
0.0831915	1.17385	0.205979	170	not-sig
0.330567	-0.486263	0.50148	171	not-sig
0.467568	0.462896	0.631152	172	not-sig
0.0741174	0.87231	0.190144	173	not-sig
0.0539853	1.1215	0.1584	174	not-sig
0.215861	0.656876	0.384625	175	not-sig
0.0347167	-1.80419	0.122383	177	not-sig
0.926446	-0.0526015	0.98054	178	not-sig
0.3965	0.386933	0.563145	179	not-sig
0.00515948	0.763629	0.0477009	180	not-sig
0.34947	0.682758	0.518522	181	not-sig
0.746253	0.225621	0.866502	182	not-sig
0.0155361	1.95361	0.0818567	183	not-sig
0.0681932	1.32263	0.181602	184	not-sig
0.595034	-0.295984	0.749529	185	not-sig
0.0443563	1.37769	0.143938	186	not-sig
0.107184	-0.902238	0.242196	187	not-sig
0.141793	-0.906645	0.294666	188	not-sig
0.627629	0.349947	0.770495	189	not-sig
0.0624089	1.37008	0.171298	190	not-sig
0.0338383	3.62999	0.120915	191	not-sig
0.1083	1.99544	0.242314	192	not-sig
0.353349	-1.10202	0.52151	193	not-sig
0.101476	0.348965	0.235654	194	not-sig
0.00839082	1.4535	0.0622369	195	not-sig
0.899069	-0.125123	0.972503	196	not-sig
0.298936	1.46919	0.467983	197	not-sig
0.0414367	2.0531	0.140618	198	not-sig
0.0985556	0.460989	0.234428	199	not-sig
0.00840108	-1.44018	0.0622369	200	not-sig
0.0185168	-1.4294	0.0889534	201	not-sig
0.57	0.156171	0.725454	202	not-sig
0.925415	-0.0586232	0.98054	204	not-sig
0.93995	0.0942931	0.98054	205	not-sig
0.427492	0.338085	0.596784	207	not-sig
0.0551419	-0.956946	0.158939	208	not-sig
0.0192444	-1.56443	0.0906706	209	not-sig
0.0143539	1.79043	0.0803337	210	not-sig
0.109545	5.10999	0.242883	211	not-sig
0.962709	0.0607371	0.986756	212	not-sig
0.149233	5.83886	0.30342	213	not-sig
0.359901	0.210401	0.527775	214	not-sig
0.00578399	1.51529	0.0502159	215	not-sig
0.079179	-0.683379	0.200582	216	not-sig
0.968492	-0.0110695	0.988669	217	not-sig
0.55648	-2.43587	0.71381	218	not-sig
0.31193	0.377751	0.482164	219	not-sig
0.521984	-0.300999	0.682059	220	not-sig
0.0317792	-1.82586	0.117968	221	not-sig
0.613971	-0.249232	0.767463	222	not-sig
0.251606	0.474	0.417434	223	not-sig
0.0334288	3.00612	0.120442	224	not-sig
0.0101395	5.17744	0.0690047	225	not-sig
0.0110998	-1.5601	0.0706353	226	not-sig
0.0178414	0.802327	0.0883059	227	not-sig
0.0980797	0.438557	0.234428	228	not-sig
0.195211	-0.272967	0.362323	229	not-sig
0.334413	0.404292	0.504192	230	not-sig
0.228053	0.650254	0.396263	232	not-sig
0.0108977	1.16822	0.0706353	233	not-sig
0.0104422	2.57617	0.0691445	234	not-sig
0.0148586	1.72168	0.0803337	235	not-sig
0.102196	-0.413908	0.236209	236	not-sig
0.356255	0.653929	0.52422	237	not-sig
0.0225435	1.46468	0.0977549	238	not-sig
0.0100419	1.06323	0.0690047	240	not-sig
0.221914	0.2434	0.389741	241	not-sig
0.932141	0.014044	0.98054	242	not-sig
0.61325	0.116499	0.767463	243	not-sig
0.168084	-0.704126	0.324257	244	not-sig
0.421614	0.681458	0.590259	245	not-sig
0.166871	0.794688	0.324257	247	not-sig
0.151149	-0.514993	0.305183	248	not-sig
0.0263575	1.56739	0.108096	249	not-sig
0.13376	1.25483	0.283734	250	not-sig
0.0259397	-0.946501	0.107716	251	not-sig
0.0845449	-0.294231	0.208176	253	not-sig
0.103533	-0.591689	0.238174	255	not-sig
0.191974	0.375569	0.359036	256	not-sig
0.765613	0.2135	0.882706	257	not-sig
0.00973575	4.49754	0.0690047	258	not-sig
0.301428	1.2368	0.470381	261	not-sig
0.429411	-1.62845	0.59776	262	not-sig
0.629395	-0.296114	0.770495	263	not-sig
0.162897	-0.771468	0.32056	264	not-sig
0.219265	0.283072	0.38661	265	not-sig
0.0458858	2.79667	0.147851	266	not-sig
0.0175602	1.55829	0.0878011	267	not-sig
0.601852	-0.12394	0.756174	269	not-sig
0.388476	0.187455	0.557301	272	not-sig
0.893673	0.043046	0.970953	273	not-sig
0.0922674	0.425291	0.223817	274	not-sig
0.0109558	0.292429	0.0706353	275	not-sig
0.0170085	1.31606	0.0867359	276	not-sig
0.0516381	-1.18233	0.153349	277	not-sig
0.0192423	1.60569	0.0906706	278	not-sig
0.173516	-0.538071	0.330864	279	not-sig
0.870691	-0.0559075	0.950249	280	not-sig
0.096257	1.41763	0.232344	281	not-sig
0.847375	-0.203136	0.938112	282	not-sig
0.178849	0.483864	0.338362	283	not-sig
0.374142	0.556924	0.542396	284	not-sig
0.820482	0.454059	0.923822	286	not-sig
0.980489	-0.0502234	0.991302	287	not-sig
0.245625	0.702438	0.412179	288	not-sig
0.0223282	1.69332	0.097686	289	not-sig
0.0374722	1.39188	0.130222	290	not-sig
0.0496915	-0.5537	0.149379	291	not-sig
0.0283961	0.574493	0.111313	292	not-sig
0.0588713	-1.14704	0.166157	293	not-sig
0.615597	-0.0307231	0.767538	294	not-sig
0.0326418	-1.33216	0.120259	295	not-sig
0.193688	0.457767	0.360864	296	not-sig
0.77407	-0.179166	0.886202	297	not-sig
0.0724473	1.53318	0.188573	298	not-sig
0.80653	0.262132	0.916936	299	not-sig
0.767813	-0.126418	0.883166	300	not-sig
0.252164	0.720964	0.417434	301	not-sig
0.160759	-0.485715	0.318915	302	not-sig
0.99372	-0.00690149	0.997792	303	not-sig
0.91643	0.293362	0.98046	305	not-sig
0.0340536	1.09593	0.120915	306	not-sig
0.758185	0.263496	0.876204	307	not-sig
0.821759	0.323041	0.923822	308	not-sig
0.978056	-0.102163	0.991302	309	not-sig
0.0333115	0.677233	0.120442	310	not-sig
0.0559095	-1.15396	0.160005	311	not-sig
0.250767	0.644453	0.417434	312	not-sig
0.936991	-0.0395744	0.98054	313	not-sig
0.443086	0.571128	0.609649	314	not-sig
0.95146	0.0982303	0.98261	315	not-sig
0.739264	0.358711	0.860426	316	not-sig
0.849397	0.553426	0.938112	317	not-sig
0.48583	-1.39273	0.648656	318	not-sig
0.922898	0.550014	0.98054	319	not-sig
0.78416	1.14045	0.89566	320	not-sig
0.0194955	3.91681	0.090979	322	not-sig
0.148065	-0.309306	0.302299	323	not-sig
0.0877604	1.12231	0.213943	324	not-sig
0.63212	-0.333818	0.770495	325	not-sig
0.128952	0.584386	0.277957	326	not-sig
0.219342	1.08374	0.38661	327	not-sig
0.445027	2.33136	0.609649	328	not-sig
0.466906	0.83182	0.631152	329	not-sig
0.260071	0.886693	0.424462	330	not-sig
0.0180221	2.36173	0.0883081	331	not-sig
0.000356645	-0.820003	0.0147117	332	not-sig
0.0312123	0.79237	0.117628	333	not-sig
0.936204	-0.147901	0.98054	334	not-sig
0.381316	0.589266	0.549544	335	not-sig
0.00594392	4.02222	0.0502159	337	not-sig
0.846109	-0.122572	0.938112	338	not-sig
0.62231	-0.255795	0.770495	339	not-sig
0.0229456	0.94833	0.0986256	340	not-sig
0.535227	-0.566745	0.691982	341	not-sig
0.823899	-0.198634	0.923822	342	not-sig
0.0171702	3.25079	0.0867359	344	not-sig
0.360826	1.1137	0.527775	345	not-sig
0.049269	1.11355	0.149379	346	not-sig
0.240082	-0.394335	0.406691	349	not-sig
0.005745	1.75318	0.0502159	351	not-sig
0.227841	-1.19964	0.396263	352	not-sig
0.14803	0.282887	0.302299	353	not-sig
0.375776	-0.501891	0.543158	354	not-sig
0.687579	-0.56922	0.815772	355	not-sig
0.272111	-0.447951	0.435517	356	not-sig
0.013714	3.01693	0.079998	357	not-sig
0.0143555	-1.20305	0.0803337	358	not-sig
0.254136	0.0527109	0.419282	359	not-sig
0.0330653	-0.948682	0.120442	360	not-sig
0.0202201	3.96564	0.0921188	361	not-sig
0.862209	-0.20118	0.945151	362	not-sig
0.151628	0.524276	0.305183	363	not-sig
0.0718379	-1.21886	0.188573	364	not-sig
0.020648	-0.762802	0.0928214	365	not-sig
0.203577	1.1285	0.373605	366	not-sig
0.233276	2.38366	0.399861	367	not-sig
0.819507	-0.0367478	0.923822	368	not-sig
0.0551291	0.501209	0.158939	370	not-sig
0.147186	-0.721627	0.302299	371	not-sig
0.106333	-0.338774	0.242196	373	not-sig
0.204661	0.344255	0.374193	374	not-sig
0.0213227	-1.13898	0.094127	375	not-sig
0.0146273	-0.921909	0.0803337	376	not-sig
0.152592	1.78998	0.305183	377	not-sig
0.0522089	0.349816	0.154111	378	not-sig
0.00591435	2.31945	0.0502159	379	not-sig
0.234136	-0.461223	0.399861	380	not-sig
0.942296	-0.0234885	0.98054	381	not-sig
0.0183817	0.350967	0.0889534	382	not-sig
0.0698759	-1.71702	0.185077	383	not-sig
0.262704	-0.365558	0.426241	385	not-sig
0.309198	0.633195	0.479453	386	not-sig
0.0314474	1.04219	0.117628	387	not-sig
0.0104304	1.33817	0.0691445	390	not-sig
0.919774	-0.0500459	0.98054	391	not-sig
0.0753475	-0.712553	0.192293	392	not-sig
0.0483423	-0.300627	0.149379	393	not-sig
0.0995559	1.26022	0.234531	394	not-sig
0.653387	-0.429265	0.784705	395	not-sig
0.680513	-0.200951	0.809348	396	not-sig
0.0150831	0.365862	0.0803337	397	not-sig
0.0506927	0.536079	0.15146	398	not-sig
0.104728	0.0553757	0.239797	399	not-sig
0.908816	-0.0462142	0.978725	400	not-sig
0.984948	0.0141517	0.993055	401	not-sig
0.626471	-0.065772	0.770495	402	not-sig
0.77056	-0.0580047	0.884249	403	not-sig
0.502787	0.314266	0.660142	404	not-sig
0.115125	0.473438	0.252966	407	not-sig
0.00667118	-1.51049	0.0537558	408	not-sig
0.146585	1.69531	0.302299	409	not-sig
0.630229	-0.0755287	0.770495	410	not-sig
0.0232966	-0.40839	0.0992636	411	not-sig
0.0161246	-1.38825	0.083169	412	not-sig
0.174224	0.367825	0.33089	413	not-sig
0.0625762	-0.617491	0.171298	414	not-sig
0.350267	0.526611	0.518522	415	not-sig
0.0274586	0.651732	0.110487	416	not-sig
0.0036677	0.296122	0.0399372	417	not-sig
0.0608629	0.933116	0.168491	418	not-sig
0.479623	-0.245688	0.642118	419	not-sig
0.272865	-0.508858	0.435517	421	not-sig
0.0114577	4.04889	0.0711921	423	not-sig
0.0249507	-0.974153	0.105083	424	not-sig
0.012034	3.20329	0.0737085	426	not-sig
0.260741	-0.312047	0.424462	427	not-sig
0.0434213	-1.46648	0.142655	428	not-sig
0.278124	2.95905	0.44247	429	not-sig
0.348289	-0.249592	0.518522	430	not-sig
0.0436586	0.245319	0.142655	431	not-sig
0.860146	0.19357	0.945003	432	not-sig
0.00902909	3.09224	0.0650626	433	not-sig
0.0414935	-1.52887	0.140618	434	not-sig
0.390111	-0.184133	0.557301	435	not-sig
0.0545596	-0.688447	0.158939	437	not-sig
0.0280301	-1.70402	0.110764	438	not-sig
0.889049	-0.0242956	0.968076	439	not-sig
0.0250911	-2.141	0.105083	441	not-sig
0.13309	1.45388	0.283549	442	not-sig
0.321032	0.496795	0.491581	443	not-sig
0.231721	-0.18807	0.399861	444	not-sig
0.0487095	1.34135	0.149379	445	not-sig
0.964605	0.0125141	0.986756	446	not-sig
0.928909	-0.0149664	0.98054	447	not-sig
0.00218768	0.522662	0.0301919	448	not-sig
0.0561649	0.71818	0.160005	450	not-sig
0.0464674	1.43161	0.147851	451	not-sig
0.0979333	-0.511041	0.234428	452	not-sig
0.217703	-1.16125	0.386501	453	not-sig
0.0200913	-3.53609	0.0921188	454	not-sig
0.00750108	0.649692	0.0583418	455	not-sig
0.932541	-0.0203526	0.98054	456	not-sig
0.734081	0.27542	0.856954	458	not-sig
0.996353	-0.00226963	0.99839	459	not-sig
0.0101332	-1.17958	0.0690047	461	not-sig
0.432578	0.412878	0.599043	462	not-sig
0.129335	-1.77948	0.277957	463	not-sig
0.999825	-8.73384e-05	0.999825	464	not-sig
0.0642042	0.900173	0.174778	465	not-sig
0.282106	1.21483	0.444849	466	not-sig
0.0801114	1.40696	0.201306	467	not-sig
0.00850994	1.32515	0.0622369	469	not-sig
0.00695008	0.884562	0.0549281	470	not-sig
0.822715	-0.0957194	0.923822	471	not-sig
0.167441	-1.24351	0.324257	472	not-sig
0.325381	-0.474185	0.495145	473	not-sig
0.0306945	0.840211	0.117502	474	not-sig
0.937361	0.0198525	0.98054	475	not-sig
0.896353	0.0259763	0.97171	476	not-sig
0.649864	-0.193757	0.784705	477	not-sig
0.157308	1.131	0.313338	478	not-sig
0.258997	1.06823	0.424462	479	not-sig
0.282343	-0.69757	0.444849	480	not-sig
0.173535	1.08185	0.330864	481	not-sig
0.462576	0.555672	0.627874	482	not-sig
0.0133409	2.90632	0.0797442	483	not-sig
0.0310618	1.5477	0.117628	484	not-sig
0.049668	0.581552	0.149379	486	not-sig
0.445554	-0.508492	0.609649	487	not-sig
0.0203037	1.46371	0.0921188	488	not-sig
0.0149757	1.16712	0.0803337	489	not-sig
0.0476974	1.86322	0.149379	490	not-sig

## Sheet: PA-CG VS PA-ST
pvalue	logFC	adj.P.Val	No.	type	Tags
0.01257	3.13924	0.0384957	4	up	A;B
0.00111237	3.34075	0.00956079	5	up	A;B
0.0128329	3.22678	0.0390566	9	up	A;B
0.0175975	3.83664	0.046968	10	up	A;B
0.000163516	2.92178	0.00296751	16	up	A;B
0.0094118	1.37643	0.0331515	20	up	A;B
0.000651583	2.25982	0.00680578	24	up	A;B
0.00765543	2.23085	0.0295367	31	up	A;B
0.0114346	2.64722	0.0373531	32	up	A;B
4.48327e-05	3.28694	0.0015023	33	up	A;B
0.00947186	3.93209	0.0331515	35	up	A;B
0.0155346	1.15701	0.0432498	37	up	A;B
0.00787941	4.60483	0.0299295	38	up	A;B
0.0103187	2.13904	0.0349189	39	up	A;B
0.00332462	3.85241	0.0169694	40	up	A;B
0.00560215	2.58718	0.023462	43	up	A;B
0.00374136	1.35729	0.0175275	48	up	A;B
0.00190588	7.95108	0.0128504	49	up	A;B
0.000209087	6.74755	0.00338989	51	up	A;B
0.0129971	2.50253	0.0393121	52	up	A;B
0.0107447	4.64131	0.0355735	54	up	A;B
0.000211723	2.42771	0.00338989	59	up	A;B
0.00607533	1.84244	0.0252281	70	up	A;B
0.000652799	3.61961	0.00680578	80	up	A;B
0.00704976	2.91175	0.0278579	84	up	A;B
0.0171794	2.50619	0.0465632	91	up	A;B
0.00638686	2.05282	0.0260797	93	up	A;B
2.99924e-06	2.47356	0.000336321	100	up	A;B
0.00100907	1.90111	0.00945658	109	up	A;B
0.0194411	4.54081	0.0493855	110	up	A;B
0.00336392	3.4101	0.016993	112	up	A;B
0.00359291	3.15661	0.0174309	119	up	A;B
0.0123034	2.30151	0.038292	120	up	A;B
0.0025415	5.49597	0.0143142	124	up	A;B
0.0147539	1.23661	0.0427775	125	up	A;B
0.00126151	1.93983	0.00981178	126	up	A;B
0.00807931	2.96084	0.0302203	127	up	A;B
0.00377604	6.33046	0.0175275	134	up	A;B
0.0109714	1.54843	0.0360804	136	up	A;B
0.00996507	1.38214	0.0343865	138	up	A;B
0.01257	3.13924	0.0384957	139	up	A;B
0.0171999	1.52743	0.0465632	143	up	A;B
0.000464908	1.86731	0.00599487	148	up	A;B
0.00692837	1.00187	0.0276008	152	up	A;B
0.00678099	1.50441	0.0272351	154	up	A;B
0.0150154	2.52474	0.0430519	156	up	A;B
0.00124799	2.80697	0.00981178	158	up	A;B
0.00638326	1.10747	0.0260797	159	up	A;B
0.00221057	1.24077	0.0132095	160	up	A;B
0.000116166	3.24021	0.00237172	162	up	A;B
0.0021569	1.05897	0.0130479	163	up	A;B
0.00197242	3.98003	0.0128865	166	up	A;B
0.000316147	3.57465	0.00442605	167	up	A;B
0.0135929	4.14808	0.0403667	168	up	A;B
0.0179562	2.72098	0.047304	169	up	A;B
0.00324869	1.89822	0.0169001	173	up	A;B
0.00111237	3.34075	0.00956079	175	up	A;B
0.0119275	4.98372	0.0377064	176	up	A;B
0.00115684	2.31913	0.00956079	180	up	A;C
0.00976864	4.45732	0.0339478	181	up	A;C
2.83409e-05	6.39699	0.00132187	183	up	A;C
3.17207e-06	5.47157	0.000336321	184	up	A;C
6.35831e-05	5.36682	0.00163977	186	up	A;C
0.00356335	3.25106	0.0174309	188	up	A;C
0.0174597	3.47246	0.046968	189	up	A;C
0.0051967	3.22337	0.0221425	190	up	A;C
8.50619e-06	9.2906	0.000595433	191	up	A;C
0.0194518	6.17303	0.0493855	192	up	A;C
1.20424e-05	4.90445	0.000655643	193	up	A;C
0.00165849	4.47059	0.0119386	194	up	A;C
6.16442e-05	5.1491	0.00163977	197	up	A;C
5.55405e-05	6.05124	0.00163977	198	up	A;C
0.00315423	1.95025	0.0169001	206	up	A;D
0.000583424	6.73979	0.00649722	211	up	A;E
0.00151923	5.96637	0.0113551	213	up	A;E
0.00191657	1.7859	0.0128504	215	up	A;E
0.00441729	5.85931	0.0199252	225	up	B
0.0197094	7.81313	0.0497816	227	up	B
0.015268	2.95535	0.0431999	228	up	B
0.00725665	1.15923	0.028446	231	up	B
0.0123472	1.88429	0.038292	233	up	B
0.00865721	2.5834	0.0316135	235	up	B
0.000670107	6.98964	0.00684067	249	up	B
0.0190829	2.51354	0.0489561	254	up	B
0.0182279	1.35178	0.047763	256	up	B
0.00884879	1.76619	0.0318817	258	up	B
0.00555082	2.51528	0.0234474	263	up	B
0.00908149	1.47245	0.0322459	265	up	B
9.9478e-05	6.14542	0.00221565	266	up	B
0.00208064	4.43591	0.0129463	267	up	B
0.0117678	1.94364	0.0376879	268	up	B
0.000336686	4.08463	0.00458267	270	up	B
0.00756828	1.48556	0.0294322	274	up	B
0.0103783	1.60088	0.0349189	276	up	B
0.00177437	3.78588	0.0124206	278	up	B
0.000702929	4.11229	0.00702929	281	up	B;C
0.00363233	1.95657	0.0174494	283	up	B;C
0.0177328	1.00326	0.046968	285	up	B;C
0.000279136	3.52002	0.00427427	304	up	B;C
0.0103967	1.74916	0.0349189	312	up	B;C
7.41774e-05	6.45729	0.00181735	322	up	B;C
0.00115785	4.79304	0.00956079	328	up	C
0.00208725	4.07978	0.0129463	331	up	D
0.000502451	4.58053	0.00604681	336	up	D
1.11008e-05	4.19637	0.000655643	337	up	D
0.00375689	4.33474	0.0175275	339	up	D
0.00659017	1.84233	0.0266875	343	up	D
0.0171644	4.95742	0.0465632	344	up	D
0.000538994	4.10939	0.00614203	346	up	D
0.00114734	4.17546	0.00956079	348	up	D
0.000913742	4.48869	0.00877909	357	up	E
0.00202853	6.9263	0.0129463	359	up	E
0.00799961	3.61904	0.0301524	361	up	E
0.00168115	3.77567	0.0119386	367	up	E
0.00891898	2.08747	0.0319	369	up	E
0.0176849	2.39054	0.046968	370	up	E
0.0118927	2.50728	0.0377064	379	up	E
0.00346567	3.44193	0.0171533	384	up	E
0.00211867	4.4225	0.0129769	385	up	E
0.00503903	3.44142	0.021675	386	up	E
0.0104085	2.63847	0.0349189	387	up	E
0.00486594	1.36378	0.0212885	390	up	E
0.0144611	1.46958	0.0421782	398	up	E
0.00833428	3.60354	0.0307053	409	up	E
0.0141339	3.65414	0.0414709	418	up	E
0.00138902	1.7385	0.0106347	422	up	E
0.0115543	3.98044	0.0374941	423	up	E
0.00152946	1.50103	0.0113551	425	up	E
0.000105599	4.42416	0.00224972	426	up	E
0.000645628	5.4	0.00680578	429	up	E
0.00870985	2.21187	0.0316135	432	up	E
0.00408826	4.76801	0.018722	433	up	E
0.00379167	2.73262	0.0175275	440	up	E
3.43185e-06	8.91169	0.000336321	442	up	E
0.00327655	4.28795	0.0169001	448	up	E
0.00318399	3.07354	0.0169001	465	up	E
0.00504275	1.86938	0.021675	466	up	E
0.00234913	3.57205	0.0137649	468	up	E
0.00108988	1.23665	0.00956079	470	up	E
0.00303407	4.34541	0.0166422	473	up	E
0.00305674	1.46897	0.0166422	474	up	E
0.0153404	1.87203	0.0431999	478	up	E
0.0132034	4.60958	0.0396912	483	up	E
0.00236004	2.3282	0.0137649	485	up	E
0.00117071	3.20543	0.00956079	486	up	E
0.000303705	-4.55117	0.00442605	6	down	A;B
0.00446178	-2.39395	0.0199252	7	down	A;B
0.000157757	-4.16534	0.00296751	8	down	A;B
0.0187981	-6.18452	0.0487357	11	down	A;B
3.31883e-05	-4.3861	0.00132187	12	down	A;B
3.10021e-05	-2.78574	0.00132187	13	down	A;B
0.000518298	-2.21185	0.00604681	21	down	A;B
0.00466867	-1.84849	0.0206094	53	down	A;B
0.000395	-6.90073	0.00523108	57	down	A;B
0.0018687	-2.37407	0.0128504	64	down	A;B
0.000150297	-3.28879	0.00294582	65	down	A;B
0.000214463	-2.45707	0.00338989	74	down	A;B
7.82771e-05	-10.9901	0.00182647	75	down	A;B
0.0187735	-1.04411	0.0487357	82	down	A;B
0.000506686	-6.52094	0.00604681	101	down	A;B
0.00158212	-2.5425	0.0115707	104	down	A;B
0.0161183	-2.70633	0.0446214	165	down	A;B
0.00194068	-1.61375	0.0128504	195	down	A;C
0.0116339	-1.00992	0.0375042	199	down	A;C
0.00249381	-10.0443	0.0142089	218	down	B
0.00238778	-2.45744	0.0137649	232	down	B
0.00447301	-5.97519	0.0199252	262	down	B
0.0138567	-3.13568	0.0409023	286	down	B;C
3.50701e-05	-3.78838	0.00132187	287	down	B;C
0.0151121	-1.36245	0.0430519	297	down	B;C
0.0165295	-1.37117	0.0455025	303	down	B;C
5.24668e-06	-5.67611	0.000428479	305	down	B;C
0.0012386	-3.40169	0.00981178	308	down	B;C
5.86401e-05	-7.05235	0.00163977	309	down	B;C
0.000517815	-3.64143	0.00604681	315	down	B;C
8.85491e-07	-5.21228	0.000216945	317	down	B;C
0.00324822	-5.38082	0.0169001	318	down	B;C
4.24193e-07	-9.44489	0.000207854	319	down	B;C
4.59887e-05	-8.24361	0.0015023	320	down	B;C
0.00787323	-1.31552	0.0299295	325	down	B;C
0.00205446	-2.17729	0.0129463	329	down	D
0.000312732	-2.20756	0.00442605	362	down	E
0.0150755	-1.82123	0.0430519	405	down	E
0.00102285	-1.7259	0.00945658	444	down	E
0.000842234	-1.90201	0.0082539	477	down	E
0.402697	-0.158677	0.491171	1	not-sig
0.864306	0.101892	0.897267	2	not-sig
0.147477	0.428722	0.218981	3	not-sig
0.501641	-0.301372	0.585248	14	not-sig
0.0366959	2.57598	0.0782852	15	not-sig
0.10588	0.867287	0.16418	17	not-sig
0.218245	0.8117	0.298715	18	not-sig
0.0528529	1.06773	0.0976351	19	not-sig
0.0473395	1.61678	0.0917107	22	not-sig
0.638453	0.73172	0.709392	23	not-sig
0.158016	-0.225877	0.23044	25	not-sig
0.0597413	0.442128	0.10468	26	not-sig
0.0486422	2.19292	0.0932169	27	not-sig
0.00340664	0.899347	0.0170332	28	not-sig
0.558516	-0.0989306	0.643936	29	not-sig
0.00276273	-0.996208	0.0153834	30	not-sig
0.61562	0.724827	0.690284	34	not-sig
0.0410117	1.60233	0.0833847	36	not-sig
0.188808	0.725453	0.265088	41	not-sig
0.0135286	0.884422	0.0403667	42	not-sig
0.173603	-2.59692	0.249459	44	not-sig
0.217059	1.06271	0.298715	45	not-sig
0.469167	-1.07961	0.55799	46	not-sig
0.0283129	3.46286	0.0648285	47	not-sig
0.0214461	3.38624	0.0520228	50	not-sig
0.762086	-0.0397845	0.817117	55	not-sig
0.817794	-0.354479	0.861762	56	not-sig
0.210662	-0.202531	0.291594	58	not-sig
0.0104757	0.865875	0.0349189	60	not-sig
0.224207	0.132074	0.305121	61	not-sig
0.335201	0.0858308	0.422313	62	not-sig
0.695861	-0.141357	0.757715	63	not-sig
0.125596	4.3749	0.191124	66	not-sig
0.03208	-1.16377	0.071451	67	not-sig
0.0237309	0.787811	0.0561745	68	not-sig
0.176224	0.62767	0.251017	69	not-sig
0.0542552	3.45331	0.0988292	71	not-sig
0.149846	0.17874	0.221827	72	not-sig
0.462376	0.210817	0.551251	73	not-sig
0.0442265	2.84752	0.0877367	76	not-sig
0.0200693	1.25475	0.0504306	77	not-sig
0.352687	0.682691	0.438621	78	not-sig
0.0372684	2.4998	0.0782852	79	not-sig
0.1347	1.94846	0.202463	81	not-sig
0.0532011	-2.31613	0.0976351	83	not-sig
0.0957678	1.17249	0.150508	85	not-sig
0.904843	-0.0864345	0.924191	86	not-sig
0.946429	0.0194294	0.956186	87	not-sig
0.213575	-0.705167	0.294793	88	not-sig
0.885199	0.0939284	0.907422	89	not-sig
0.0545068	2.32907	0.0989197	90	not-sig
0.060031	2.52851	0.10468	92	not-sig
0.21892	-1.54312	0.298805	94	not-sig
0.243131	1.10522	0.325713	95	not-sig
0.0230869	3.53963	0.0551021	96	not-sig
0.0637134	3.5808	0.109542	97	not-sig
0.103495	0.931543	0.161505	98	not-sig
0.0210869	1.58804	0.0520228	99	not-sig
0.779258	0.224724	0.828279	102	not-sig
0.053021	-1.25767	0.0976351	103	not-sig
0.995917	-0.00540018	0.995917	105	not-sig
0.0607066	-0.438674	0.105483	106	not-sig
0.0487011	0.870755	0.0932169	107	not-sig
0.153167	1.2173	0.224706	108	not-sig
0.243953	1.21761	0.325713	111	not-sig
0.152424	1.28655	0.224692	113	not-sig
0.0541174	3.48445	0.0988292	114	not-sig
0.799353	0.0864213	0.844145	115	not-sig
0.0880325	1.02003	0.140508	116	not-sig
0.648902	0.459828	0.717747	117	not-sig
0.00825133	0.719907	0.03063	118	not-sig
0.0310924	0.95641	0.0702086	121	not-sig
0.10185	0.856385	0.159446	122	not-sig
0.317043	0.201567	0.403137	123	not-sig
0.0371163	1.59817	0.0782852	128	not-sig
0.0415934	1.77818	0.0838715	129	not-sig
0.618759	0.20606	0.690643	130	not-sig
0.0368404	-2.55216	0.0782852	131	not-sig
0.917009	-0.023989	0.932229	132	not-sig
0.0355117	1.8354	0.0773367	133	not-sig
0.000204562	0.734242	0.00338989	135	not-sig
0.0581899	2.6758	0.102565	137	not-sig
0.0402855	3.34469	0.0825936	140	not-sig
0.123822	0.384723	0.189746	141	not-sig
0.778053	-0.283291	0.828279	142	not-sig
0.430481	0.350081	0.517	144	not-sig
0.501249	0.211149	0.585248	145	not-sig
0.0528238	1.58268	0.0976351	146	not-sig
0.0225794	1.40466	0.0542348	147	not-sig
0.0207635	0.857349	0.0516453	149	not-sig
0.04184	1.839	0.084023	150	not-sig
0.0393528	2.23468	0.0812811	151	not-sig
0.0205265	3.22664	0.0513163	153	not-sig
0.0569304	2.0995	0.10144	155	not-sig
0.0252122	1.29598	0.05911	157	not-sig
0.883263	0.0877887	0.907336	161	not-sig
0.386286	0.168196	0.475309	164	not-sig
0.533867	0.676921	0.616969	170	not-sig
0.0847338	1.94073	0.136578	171	not-sig
0.0958335	1.0984	0.150508	172	not-sig
0.0566572	0.584231	0.10144	174	not-sig
0.0469177	1.76481	0.0915923	177	not-sig
0.348235	0.918981	0.435293	178	not-sig
0.401606	0.655251	0.491171	179	not-sig
0.0213952	3.71641	0.0520228	182	not-sig
0.0642667	0.640423	0.110107	185	not-sig
0.591668	-0.212466	0.671105	187	not-sig
0.351637	-1.95443	0.438428	196	not-sig
0.0214341	-1.44082	0.0520228	200	not-sig
0.217937	-1.24881	0.298715	201	not-sig
0.683107	-0.0808753	0.745484	202	not-sig
0.340909	-0.564621	0.427226	203	not-sig
0.41506	-1.59859	0.500934	204	not-sig
0.625965	-0.231674	0.697097	205	not-sig
0.209413	-0.507068	0.290687	207	not-sig
0.525356	-0.311364	0.61001	208	not-sig
0.0154654	-0.774056	0.0432498	209	not-sig
0.0337123	1.70711	0.0747467	210	not-sig
0.0280303	0.597744	0.0644828	212	not-sig
0.83453	-0.0583468	0.87376	214	not-sig
0.273705	-0.592814	0.354803	216	not-sig
0.5624	0.05539	0.646892	217	not-sig
0.873137	0.0361452	0.900709	219	not-sig
0.0394794	1.21561	0.0812811	220	not-sig
0.224793	-1.20442	0.305121	221	not-sig
0.243353	1.59829	0.325713	222	not-sig
0.582288	-0.292772	0.663537	223	not-sig
0.0614191	1.12981	0.10597	224	not-sig
0.246105	0.842601	0.325923	226	not-sig
0.0547614	2.33743	0.099015	229	not-sig
0.236126	0.747021	0.317862	230	not-sig
0.488598	-0.310802	0.578292	234	not-sig
0.0657169	2.63872	0.111503	236	not-sig
0.822524	-0.0966161	0.864886	237	not-sig
0.126513	0.915685	0.191332	238	not-sig
0.168159	1.35555	0.243513	239	not-sig
0.824689	-0.633182	0.865305	240	not-sig
0.0441178	2.67047	0.0877367	241	not-sig
0.0250237	-0.59473	0.0589501	242	not-sig
0.0517578	0.703262	0.096799	243	not-sig
0.456175	-0.382416	0.545185	244	not-sig
0.0217726	-3.63562	0.0525546	245	not-sig
0.335265	-0.379787	0.422313	246	not-sig
0.0320326	2.3093	0.071451	247	not-sig
0.186246	1.03267	0.262243	248	not-sig
0.0920428	0.617706	0.145958	250	not-sig
0.0373852	1.39158	0.0782852	251	not-sig
0.185659	0.623053	0.26217	252	not-sig
0.0680577	1.83371	0.114752	253	not-sig
0.17521	1.24193	0.2503	255	not-sig
0.872017	0.192957	0.900709	257	not-sig
0.033985	1.28641	0.075012	259	not-sig
0.0190583	0.892719	0.0489561	260	not-sig
0.964759	0.0281536	0.972699	261	not-sig
0.258793	-2.42926	0.33906	264	not-sig
0.923714	-0.0221485	0.937101	269	not-sig
0.758712	0.612067	0.815282	271	not-sig
0.248248	0.591233	0.327875	272	not-sig
0.933851	0.0675004	0.945428	273	not-sig
0.980227	0.00660703	0.986265	275	not-sig
0.0366314	-2.66554	0.0782852	277	not-sig
0.60512	-0.27602	0.681629	279	not-sig
0.257326	0.833627	0.338042	280	not-sig
0.600948	-0.386421	0.678489	282	not-sig
0.301723	0.658043	0.387027	284	not-sig
0.405271	0.387172	0.491541	288	not-sig
0.565354	0.605704	0.648767	289	not-sig
0.994113	0.00739651	0.995917	290	not-sig
0.644365	-0.448746	0.714341	291	not-sig
0.0681488	4.24607	0.114752	292	not-sig
0.574388	-0.890548	0.656061	293	not-sig
0.402961	-2.31369	0.491171	294	not-sig
0.229718	-1.3172	0.310944	295	not-sig
0.179869	0.939152	0.255466	296	not-sig
0.0212093	2.05334	0.0520228	298	not-sig
0.0263871	2.2288	0.0615699	299	not-sig
0.132403	0.847768	0.199623	300	not-sig
0.112059	1.16313	0.173213	301	not-sig
0.482092	0.604778	0.571973	302	not-sig
0.0875055	2.29689	0.140123	306	not-sig
0.79379	0.248036	0.84008	307	not-sig
0.741346	0.179102	0.803671	310	not-sig
0.493076	-0.561141	0.582187	311	not-sig
0.90533	0.131521	0.924191	313	not-sig
0.747165	-0.127386	0.808192	314	not-sig
0.382336	-0.641567	0.473092	316	not-sig
0.235574	-0.698456	0.317862	321	not-sig
0.037199	0.533458	0.0782852	323	not-sig
0.0273302	3.83878	0.0634683	324	not-sig
0.0276767	-0.991315	0.0639698	326	not-sig
0.763955	0.0701953	0.817332	327	not-sig
0.0295721	-1.80941	0.0673968	330	not-sig
0.0516504	-0.636498	0.096799	332	not-sig
0.0689019	1.22799	0.115623	333	not-sig
0.105046	1.96414	0.163404	334	not-sig
0.498531	0.352728	0.585248	335	not-sig
0.0568248	-2.36897	0.10144	338	not-sig
0.0957607	1.14204	0.150508	340	not-sig
0.174682	-2.10148	0.250275	341	not-sig
0.617993	-0.480539	0.690643	342	not-sig
0.27591	0.927428	0.356717	345	not-sig
0.0362094	-2.64921	0.0782852	347	not-sig
0.25572	1.37869	0.336835	349	not-sig
0.0697846	1.54921	0.116705	350	not-sig
0.0708115	1.63667	0.118019	351	not-sig
0.267975	-1.39938	0.349222	352	not-sig
0.404189	-2.23565	0.491446	353	not-sig
0.282609	-2.20836	0.364417	354	not-sig
0.0347959	-2.60765	0.0764575	355	not-sig
0.0851759	1.70866	0.13684	356	not-sig
0.495785	0.607831	0.583977	358	not-sig
0.774104	-0.336052	0.826386	360	not-sig
0.24597	-0.574114	0.325923	363	not-sig
0.0412839	4.00381	0.0835913	364	not-sig
0.0491238	1.89406	0.0936602	365	not-sig
0.0312712	-3.28882	0.0702886	366	not-sig
0.0563508	-0.55101	0.10144	368	not-sig
0.168968	1.08003	0.243513	371	not-sig
0.12173	-1.39775	0.187571	372	not-sig
0.0819749	2.05032	0.133448	373	not-sig
0.387038	-1.63578	0.475309	374	not-sig
0.0653573	1.11903	0.111503	375	not-sig
0.0123429	-0.660186	0.038292	376	not-sig
0.200105	0.910686	0.279348	377	not-sig
0.450473	0.991214	0.539686	378	not-sig
0.420737	-0.59675	0.506539	380	not-sig
0.0577272	3.99243	0.102487	381	not-sig
0.0389022	2.52586	0.0807715	382	not-sig
0.0477998	-1.88708	0.0922123	383	not-sig
0.198712	-1.36974	0.278197	388	not-sig
0.0732466	1.54605	0.120845	389	not-sig
0.876461	0.0528226	0.902239	391	not-sig
0.656732	0.241437	0.723143	392	not-sig
0.5016	0.114862	0.585248	393	not-sig
0.848667	-0.361991	0.882902	394	not-sig
0.842962	-0.252169	0.878832	395	not-sig
0.302662	-1.06073	0.387218	396	not-sig
0.0376342	1.10049	0.0784712	397	not-sig
0.660861	-0.0152911	0.724433	399	not-sig
0.671317	0.426735	0.734253	400	not-sig
0.660335	-0.924727	0.724433	401	not-sig
0.0581707	-0.550964	0.102565	402	not-sig
0.0775669	0.765007	0.127116	403	not-sig
0.090823	0.476418	0.144491	404	not-sig
0.593138	-0.259986	0.671219	406	not-sig
0.385141	0.346142	0.475309	407	not-sig
0.124189	1.05606	0.189746	408	not-sig
0.0526432	-0.567923	0.0976351	410	not-sig
0.157871	-0.203586	0.23044	411	not-sig
0.0508039	1.28183	0.0957458	412	not-sig
0.0352904	2.41721	0.0771977	413	not-sig
0.261711	1.03594	0.341968	414	not-sig
0.523359	-0.885608	0.609135	415	not-sig
0.0231654	0.336072	0.0551021	416	not-sig
0.787957	-0.560524	0.835712	417	not-sig
0.317573	0.165138	0.403137	419	not-sig
0.0432992	1.09683	0.0865985	420	not-sig
0.531771	0.408632	0.616	421	not-sig
0.873084	0.0715801	0.900709	424	not-sig
0.0473527	2.56452	0.0917107	427	not-sig
0.56949	-0.725676	0.651987	428	not-sig
0.0725243	1.65824	0.120464	430	not-sig
0.654184	-1.28721	0.72196	431	not-sig
0.378144	-0.971885	0.46909	434	not-sig
0.065764	2.26267	0.111503	435	not-sig
0.0447524	1.30091	0.0880669	436	not-sig
0.0612703	1.5636	0.10597	437	not-sig
0.337312	-0.971671	0.423802	438	not-sig
0.287047	0.196859	0.369168	439	not-sig
0.335166	-1.84775	0.422313	441	not-sig
0.126086	-0.50596	0.191276	443	not-sig
0.0371311	2.19802	0.0782852	445	not-sig
0.245904	1.12293	0.325923	446	not-sig
0.049919	-0.585474	0.0948073	447	not-sig
0.124303	-1.5675	0.189746	449	not-sig
0.0730237	0.327825	0.120845	450	not-sig
0.0457906	2.14666	0.0897496	451	not-sig
0.83988	0.181771	0.877487	452	not-sig
0.310482	-0.357942	0.396188	453	not-sig
0.749691	-0.693506	0.809137	454	not-sig
0.609525	-1.38844	0.685017	455	not-sig
0.144635	1.26125	0.215413	456	not-sig
0.152699	-1.44799	0.224692	457	not-sig
0.913457	0.16218	0.930549	458	not-sig
0.755103	0.114747	0.813187	459	not-sig
0.0506902	1.529	0.0957458	460	not-sig
0.181363	-1.68539	0.256844	461	not-sig
0.0307215	2.29311	0.0696923	462	not-sig
0.168632	-1.93293	0.243513	463	not-sig
0.0405643	1.48086	0.0828188	464	not-sig
0.0599321	2.92232	0.10468	467	not-sig
0.202212	1.98986	0.281488	469	not-sig
0.273042	1.47512	0.354803	471	not-sig
0.163984	-1.92097	0.238434	472	not-sig
0.69788	-0.0551055	0.758229	475	not-sig
0.58603	0.613358	0.666252	476	not-sig
0.994059	0.0024031	0.995917	479	not-sig
0.0829493	2.958	0.134354	480	not-sig
0.0761228	2.50305	0.125168	481	not-sig
0.0791979	0.864692	0.129356	482	not-sig
0.141608	2.16626	0.211548	484	not-sig
0.414245	-1.57599	0.500934	487	not-sig
0.139732	2.4091	0.209384	488	not-sig
0.0447018	0.790414	0.0880669	489	not-sig
0.0830802	2.08305	0.134354	490	not-sig

## Sheet: LA-CG VS LA-ST
pvalue	logFC	adj.P.Val	No.	type	Tags
0.00414376	2.24268	0.0150208	4	up	A;B
0.000573883	3.68721	0.00404884	5	up	A;B
0.00984733	5.18083	0.0255301	15	up	A;B
1.18559e-05	2.58744	0.000387292	20	up	A;B
0.00268952	3.39424	0.0107143	27	up	A;B
4.29304e-06	2.4444	0.000210359	33	up	A;B
0.0106523	4.70517	0.0269053	47	up	A;B
0.0140473	6.96545	0.0324199	49	up	A;B
0.004207	3.13731	0.0150208	50	up	A;B
0.000699452	8.9715	0.00456976	51	up	A;B
0.00789372	2.42613	0.0217299	52	up	A;B
0.0123514	6.54125	0.0302609	54	up	A;B
0.00172515	2.15258	0.00835011	59	up	A;B
0.00158809	8.39958	0.00794047	66	up	A;B
2.61982e-05	2.95553	0.000675638	70	up	A;B
1.02862e-05	2.28675	0.000360018	71	up	A;B
0.00200662	4.18625	0.00885036	80	up	A;B
0.00625239	1.791	0.0193028	84	up	A;B
0.00315696	1.69044	0.0121804	90	up	A;B
0.00923675	1.16274	0.0241712	93	up	A;B
1.30433e-05	2.53332	0.000399451	97	up	A;B
0.000124468	2.91764	0.00152473	109	up	A;B
0.0104653	2.15865	0.0267083	110	up	A;B
3.59882e-05	6.76787	0.00075298	112	up	A;B
0.0035015	1.6927	0.0130972	115	up	A;B
0.000263979	3.65708	0.00234627	119	up	A;B
0.00699228	2.11537	0.0205395	125	up	A;B
8.11386e-05	1.73999	0.00132526	127	up	A;B
0.0104371	1.43176	0.0267083	133	up	A;B
0.012813	1.61772	0.0304815	135	up	A;B
7.24206e-08	1.31892	3.54861e-05	138	up	A;B
0.00414376	2.24268	0.0150208	139	up	A;B
0.015353	1.33646	0.0346681	152	up	A;B
0.00840535	2.85789	0.0227548	155	up	A;B
0.00207749	1.55759	0.00900858	156	up	A;B
0.00122098	1.58909	0.00660321	158	up	A;B
0.00601152	1.14135	0.0188823	159	up	A;B
0.0247335	1.2412	0.0479028	162	up	A;B
0.00127807	1.19515	0.00680712	163	up	A;B
0.00788867	2.71566	0.0217299	167	up	A;B
0.0190367	3.95542	0.0397875	168	up	A;B
0.000716441	1.5954	0.00461916	170	up	A;B
0.000466214	2.52141	0.00356945	173	up	A;B
0.000573883	3.68721	0.00404884	175	up	A;B
0.0211299	2.25696	0.0422895	180	up	A;C
0.00052888	4.09131	0.00396157	181	up	A;C
0.00626356	5.49061	0.0193028	182	up	A;C
0.00426859	7.6613	0.0150208	183	up	A;C
0.0050307	2.88629	0.0164336	184	up	A;C
0.000832414	5.68511	0.00497418	186	up	A;C
0.00481646	3.19196	0.0159464	190	up	A;C
0.00122631	8.24861	0.00660321	191	up	A;C
3.29814e-06	8.10161	0.000202011	192	up	A;C
0.000239759	5.28922	0.00234568	197	up	A;C
0.00172912	8.42671	0.00835011	198	up	A;C
0.0190818	1.25236	0.0397875	206	up	A;D
0.011218	1.70325	0.0281889	210	up	A;D
0.00010398	2.81613	0.00137703	211	up	A;E
8.03469e-05	8.97733	0.00132526	213	up	A;E
0.019877	1.23415	0.0410959	215	up	A;E
0.00199687	4.20774	0.00885036	225	up	B
0.0126564	5.2267	0.0304589	227	up	B
0.000224373	2.99738	0.00231157	228	up	B
0.00463887	2.11841	0.0156579	229	up	B
0.00177375	1.53026	0.00835011	231	up	B
0.0181196	2.16153	0.0386026	233	up	B
0.0150266	2.46821	0.0340881	235	up	B
0.000111854	3.572	0.00140535	236	up	B
0.00742989	2.0565	0.0214156	239	up	B
0.0183034	3.30702	0.0388253	241	up	B
0.00259666	3.55194	0.010603	247	up	B
0.00178931	6.36344	0.00835011	249	up	B
4.10724e-07	3.58164	6.70849e-05	254	up	B
0.0221339	1.69803	0.0440878	258	up	B
0.000181519	1.97874	0.00207211	259	up	B
0.00185017	2.2663	0.00855267	260	up	B
0.00456093	4.42124	0.0155423	265	up	B
5.8283e-05	5.4503	0.00109841	266	up	B
0.0148677	6.81374	0.0338846	267	up	B
0.00887829	3.80752	0.0237725	268	up	B
1.65468e-05	4.26882	0.000476938	270	up	B
0.00621629	4.37808	0.0193028	274	up	B
0.0078648	3.53037	0.0217299	276	up	B
0.00907591	5.285	0.0241695	278	up	B
0.000174235	3.29502	0.00207211	281	up	B;C
0.000244142	3.80925	0.00234568	292	up	B;C
0.00397294	1.90445	0.0147481	298	up	B;C
0.00348112	3.56725	0.0130972	304	up	B;C
0.0248375	1.99391	0.0479148	312	up	B;C
0.0078005	2.03898	0.0217299	314	up	B;C
0.000297346	6.87764	0.00255613	322	up	B;C
0.000625992	6.68133	0.00426022	328	up	C
0.0236532	2.39225	0.0461116	331	up	D
0.00221797	1.06819	0.00936901	333	up	D
9.59913e-05	5.35668	0.00137703	336	up	D
0.000750538	5.08526	0.00468075	337	up	D
0.0157092	4.63872	0.0353098	339	up	D
0.00432232	2.22588	0.0150208	343	up	D
0.0168472	2.45444	0.0366781	344	up	D
3.28926e-05	3.4387	0.00075298	346	up	D
9.89798e-05	5.00719	0.00137703	348	up	D
0.000929234	1.77274	0.00542053	350	up	D
0.000249845	1.93345	0.00234627	351	up	D
1.01809e-05	5.89192	0.000360018	357	up	E
0.00469567	5.75343	0.0156579	359	up	E
0.00298437	2.74488	0.0116059	361	up	E
0.00771561	1.11939	0.0217279	365	up	E
0.00646376	4.49503	0.0197953	367	up	E
0.022706	2.93831	0.0446826	370	up	E
0.0205949	1.04937	0.0418858	371	up	E
0.00117009	2.30302	0.00644209	373	up	E
0.00670156	2.52121	0.0201937	379	up	E
0.00518328	4.51542	0.0168199	384	up	E
0.00762238	5.07203	0.0215932	385	up	E
0.00761001	5.57012	0.0215932	386	up	E
0.0125929	3.1088	0.0304589	387	up	E
0.00327323	2.38199	0.0125304	389	up	E
0.00292696	3.84997	0.0115662	398	up	E
3.68807e-05	3.87377	0.00075298	409	up	E
0.00022644	1.03542	0.00231157	412	up	E
9.76899e-05	3.46344	0.00137703	413	up	E
0.0158893	4.30384	0.0355515	418	up	E
7.33581e-05	1.93793	0.00132526	420	up	E
0.00922804	1.70828	0.0241712	422	up	E
0.00102235	2.58665	0.00589355	425	up	E
0.000533599	6.60081	0.00396157	426	up	E
0.00116469	2.92162	0.00644209	427	up	E
1.20102e-06	7.10737	0.0001177	429	up	E
0.0185922	2.02459	0.0390995	430	up	E
0.000657	2.73554	0.00441	435	up	E
0.0120117	2.53837	0.0295765	439	up	E
0.00671749	2.92389	0.0201937	440	up	E
0.000307386	7.84666	0.00259688	442	up	E
0.000351973	3.01782	0.00289305	445	up	E
0.00913777	5.35136	0.0241712	448	up	E
0.000765847	2.93756	0.00469081	451	up	E
0.00580491	1.98058	0.0184702	460	up	E
0.0169168	3.0099	0.0366781	465	up	E
0.000613217	3.71392	0.00423206	466	up	E
0.0179778	4.56578	0.0385211	467	up	E
4.70972e-05	3.71867	0.000923106	469	up	E
0.000568835	1.16684	0.00404884	470	up	E
0.000776332	5.64525	0.00469633	473	up	E
0.0015007	2.03103	0.00765981	474	up	E
0.00597847	2.64427	0.0188823	476	up	E
2.5029e-07	4.10681	6.1321e-05	478	up	E
0.006763	3.84777	0.0202065	481	up	E
0.00202294	6.28577	0.00885036	483	up	E
8.08464e-05	3.95847	0.00132526	484	up	E
0.00701757	3.54878	0.0205395	485	up	E
0.0167501	4.13665	0.0366408	486	up	E
8.72312e-05	3.97159	0.00137703	488	up	E
0.000354251	3.03327	0.00289305	490	up	E
0.00691488	-1.03684	0.0205351	2	down	A
0.0210486	-3.52557	0.0422895	6	down	A;B
0.00852071	-3.03763	0.0229404	7	down	A;B
0.0129136	-3.83878	0.0305685	8	down	A;B
9.76618e-05	-5.3268	0.00137703	11	down	A;B
0.010193	-3.19779	0.0262871	12	down	A;B
0.000215564	-1.03059	0.00229623	29	down	A;B
0.00268058	-2.18591	0.0107143	30	down	A;B
0.0237145	-1.67919	0.0461116	34	down	A;B
3.34809e-05	-4.77707	0.00075298	44	down	A;B
0.00103836	-6.17995	0.00591622	46	down	A;B
0.00198122	-7.17212	0.00885036	57	down	A;B
0.000231919	-3.68652	0.00231919	65	down	A;B
0.00188897	-3.53236	0.00865041	67	down	A;B
0.0206864	-2.14104	0.0418858	68	down	A;B
0.0180027	-1.95568	0.0385211	74	down	A;B
7.37001e-06	-10.2549	0.00030173	75	down	A;B
0.0202897	-1.52832	0.0415982	83	down	A;B
0.00172742	-5.2693	0.00835011	101	down	A;B
0.00243584	-1.51652	0.0100299	104	down	A;B
0.012503	-1.58685	0.0304589	105	down	A;B
0.00209835	-2.65378	0.00901923	200	down	A;D
0.00469738	-1.76894	0.0156579	203	down	A;D
6.36821e-07	-2.19789	7.80106e-05	204	down	A;D
0.00815833	-1.32116	0.0222088	209	down	A;D
0.00429314	-1.63468	0.0150208	223	down	B
0.0117719	-4.74198	0.0292803	232	down	B
0.0197271	-1.45362	0.0409589	240	down	B
0.013434	-1.59614	0.0314961	242	down	B
0.00176594	-4.50428	0.00835011	245	down	B
0.0250126	-1.55839	0.0480634	246	down	B
0.000259023	-7.37652	0.00234627	264	down	B
0.00429534	-3.10108	0.0150208	277	down	B
0.00200186	-3.2543	0.00885036	286	down	B;C
0.000181838	-4.23481	0.00207211	287	down	B;C
0.00143174	-2.94305	0.00738479	293	down	B;C
3.95065e-06	-3.46739	0.000210359	294	down	B;C
0.00137737	-2.16561	0.00717992	295	down	B;C
0.0118908	-4.7263	0.0294266	305	down	B;C
0.000442768	-3.08791	0.0034993	308	down	B;C
0.00340522	-6.67151	0.0129346	309	down	B;C
0.0010611	-1.34018	0.00597634	311	down	B;C
3.03582e-06	-3.47405	0.000202011	315	down	B;C
7.38931e-06	-5.09797	0.00030173	317	down	B;C
0.000415591	-8.73227	0.00333836	319	down	B;C
0.000729681	-7.97163	0.00464342	320	down	B;C
0.00575464	-1.87632	0.0184299	321	down	B;C
0.000462588	-1.03049	0.00356945	330	down	D
0.000261063	-7.49743	0.00234627	354	down	E
0.00214123	-2.86471	0.00912349	360	down	E
0.00708404	-4.42633	0.0205395	366	down	E
0.0167241	-1.31776	0.0366408	368	down	E
0.00494498	-1.89197	0.016262	372	down	E
0.00443599	-2.87101	0.0153073	374	down	E
0.000754651	-1.83104	0.00468075	380	down	E
0.0128147	-2.41884	0.0304815	383	down	E
3.59243e-05	-1.34781	0.00075298	388	down	E
0.0137124	-1.94674	0.031844	396	down	E
0.000578406	-2.53005	0.00404884	401	down	E
0.0206112	-1.5137	0.0418858	402	down	E
0.00927385	-2.09761	0.0241712	405	down	E
0.0167288	-1.57518	0.0366408	410	down	E
0.00707183	-3.90841	0.0205395	415	down	E
0.00239122	-2.12722	0.00992964	417	down	E
0.0165237	-1.13913	0.0366408	438	down	E
0.0166889	-2.66535	0.0366408	441	down	E
0.0185638	-1.59634	0.0390995	447	down	E
0.00156483	-2.12943	0.00790481	449	down	E
0.013605	-1.62277	0.0317449	455	down	E
0.00137001	-2.09324	0.00717992	457	down	E
0.00406469	-3.25908	0.0149752	461	down	E
0.011396	-2.58677	0.02849	463	down	E
3.03211e-06	-1.48909	0.000202011	472	down	E
0.000110344	-3.94473	0.00140535	487	down	E
0.095915	-0.370175	0.135154	1	not-sig
0.0769535	0.766229	0.114961	3	not-sig
0.642557	-0.162584	0.689271	9	not-sig
0.0798749	3.2877	0.117231	10	not-sig
0.0586775	-1.93833	0.0907003	13	not-sig
0.170758	0.511892	0.218776	14	not-sig
0.0377653	7.42857	0.0640312	16	not-sig
0.523175	-0.420418	0.567159	17	not-sig
0.112811	-1.19028	0.154406	18	not-sig
0.133179	-0.458898	0.177814	19	not-sig
0.0322921	-1.66579	0.0569177	21	not-sig
0.112298	-0.905374	0.154134	22	not-sig
0.117916	0.974227	0.160496	23	not-sig
0.0178242	-0.945204	0.0384752	24	not-sig
0.168963	-0.487849	0.217302	25	not-sig
0.258561	0.500929	0.303098	26	not-sig
0.164668	0.73028	0.212895	28	not-sig
0.0468309	0.360093	0.0762364	31	not-sig
0.0281566	1.31626	0.0516732	32	not-sig
0.653608	-0.324731	0.69927	35	not-sig
0.0897687	1.31549	0.129373	36	not-sig
0.248066	0.153395	0.294315	37	not-sig
0.0927403	0.939925	0.132101	38	not-sig
0.0993011	-2.70227	0.139022	39	not-sig
0.814869	0.127831	0.838835	40	not-sig
0.298513	-1.07972	0.345796	41	not-sig
0.429831	-0.643226	0.47759	42	not-sig
0.156365	2.08983	0.203774	43	not-sig
0.0602543	-3.40014	0.0927809	45	not-sig
0.134079	1.1321	0.178529	48	not-sig
0.156321	-1.06344	0.203774	53	not-sig
0.997505	0.00114327	0.997505	55	not-sig
0.030949	-3.61325	0.0559209	56	not-sig
0.0105695	-0.362711	0.0268345	58	not-sig
0.0328613	1.01522	0.0573026	60	not-sig
0.034108	0.418832	0.0592657	61	not-sig
0.044751	0.376049	0.0735839	62	not-sig
0.1964	-2.45112	0.245098	63	not-sig
0.0945042	-1.47213	0.133835	64	not-sig
0.559655	-0.424168	0.605366	69	not-sig
0.0439638	0.403574	0.072778	72	not-sig
0.233213	0.157123	0.280084	73	not-sig
0.166645	2.53558	0.214885	76	not-sig
0.00010293	0.987704	0.00137703	77	not-sig
0.414803	0.303707	0.462992	78	not-sig
0.33698	-0.650356	0.386699	79	not-sig
0.145495	-1.36817	0.191646	81	not-sig
0.0312378	-0.953846	0.0560678	82	not-sig
0.068987	5.14651	0.10498	85	not-sig
0.0263901	0.758212	0.0500657	86	not-sig
0.23083	-0.493617	0.278588	87	not-sig
0.291739	0.0692117	0.338749	88	not-sig
0.0360049	0.484845	0.0616867	89	not-sig
0.800457	-0.17011	0.829226	91	not-sig
0.143836	4.05361	0.190486	92	not-sig
0.120083	-1.24701	0.162544	94	not-sig
0.0267698	0.917171	0.0500657	95	not-sig
0.0893092	4.71327	0.12909	96	not-sig
0.351318	0.300675	0.398486	98	not-sig
0.0509631	1.0099	0.0808152	99	not-sig
0.0465245	1.25275	0.07599	100	not-sig
0.0317487	-0.893916	0.0561619	102	not-sig
0.969278	-0.00904711	0.977256	103	not-sig
0.0715929	0.405284	0.10794	106	not-sig
0.120596	3.39481	0.162788	107	not-sig
0.0267477	-1.65941	0.0500657	108	not-sig
0.0140927	-0.802679	0.0324199	111	not-sig
0.291003	-0.424956	0.338697	113	not-sig
0.0604023	-1.55315	0.0927809	114	not-sig
0.00227862	0.872158	0.00954293	116	not-sig
0.061889	-1.55287	0.0947675	117	not-sig
0.00456753	0.856326	0.0155423	118	not-sig
0.400967	0.760135	0.449597	120	not-sig
0.172528	0.925984	0.219581	121	not-sig
0.0910073	-1.15319	0.130391	122	not-sig
0.989996	-0.00412464	0.99202	123	not-sig
0.0273867	4.11423	0.0508314	124	not-sig
0.130847	-1.74689	0.175177	126	not-sig
0.204654	0.739458	0.252596	128	not-sig
0.233166	-0.676887	0.280084	129	not-sig
0.247202	-0.976749	0.294002	130	not-sig
0.223153	0.324322	0.270656	131	not-sig
0.799966	-0.0211877	0.829226	132	not-sig
0.036414	5.19778	0.0621703	134	not-sig
0.0345036	2.35636	0.0597412	136	not-sig
0.118469	0.751836	0.160803	137	not-sig
0.22142	-0.529861	0.269617	140	not-sig
0.939079	0.0113518	0.954771	141	not-sig
0.0267183	-1.21186	0.0500657	142	not-sig
0.0026845	0.869183	0.0107143	143	not-sig
0.204397	-0.331221	0.252596	144	not-sig
0.30763	0.0977514	0.354679	145	not-sig
0.0450697	0.935614	0.07386	146	not-sig
0.342241	0.272764	0.389995	147	not-sig
0.939183	0.051891	0.954771	148	not-sig
0.00175684	0.756518	0.00835011	149	not-sig
0.71332	0.326143	0.746852	150	not-sig
0.62557	-0.325602	0.673691	151	not-sig
0.432781	0.545281	0.47978	153	not-sig
0.00807691	0.501419	0.02211	154	not-sig
0.000689998	0.830853	0.0045689	157	not-sig
0.0959868	1.48649	0.135154	160	not-sig
0.0234672	0.977633	0.0459958	161	not-sig
0.341383	-0.72011	0.389924	164	not-sig
0.0306244	-0.772031	0.0555776	165	not-sig
0.269905	0.628783	0.314889	166	not-sig
0.805434	-0.12095	0.832621	169	not-sig
0.742598	-0.198125	0.772554	171	not-sig
0.0786593	-1.5864	0.116094	172	not-sig
0.246694	0.906523	0.294002	174	not-sig
0.0302076	3.81721	0.0550249	176	not-sig
0.65879	-0.249002	0.701754	177	not-sig
0.969097	-0.0128449	0.977256	178	not-sig
0.163135	-0.577045	0.211471	179	not-sig
0.13058	1.38056	0.175177	185	not-sig
0.687397	-0.0353767	0.724354	187	not-sig
0.199377	1.01143	0.247329	188	not-sig
0.198055	2.27128	0.246313	189	not-sig
0.108927	2.31673	0.149928	193	not-sig
0.305798	1.92044	0.353398	194	not-sig
0.137267	0.50988	0.182279	195	not-sig
0.500012	-0.652076	0.548112	196	not-sig
0.17446	-0.224708	0.221464	199	not-sig
0.0199922	-0.726548	0.0411605	201	not-sig
0.152062	-0.168631	0.199226	202	not-sig
0.493581	0.234573	0.542275	205	not-sig
0.055385	-0.280734	0.0864288	207	not-sig
0.0470308	-0.316946	0.0763083	208	not-sig
0.217084	-5.3564	0.265928	212	not-sig
0.0445712	0.156089	0.0735349	214	not-sig
0.0730862	-0.482164	0.109853	216	not-sig
0.0126809	0.751505	0.0304589	217	not-sig
0.220753	-2.18584	0.269617	218	not-sig
0.0486963	0.572173	0.0779777	219	not-sig
0.0522732	2.76322	0.0826254	220	not-sig
0.322177	-0.800244	0.370579	221	not-sig
0.0278625	-3.48086	0.0513256	222	not-sig
0.176169	0.378133	0.223056	224	not-sig
0.0920178	1.88642	0.131454	226	not-sig
0.51646	-0.293798	0.562368	230	not-sig
0.261777	0.711543	0.306135	234	not-sig
0.0531404	-1.46264	0.0837261	237	not-sig
0.0382056	1.33935	0.0645543	238	not-sig
0.0348664	2.30651	0.0601567	243	not-sig
0.25361	-0.172363	0.299443	244	not-sig
0.0262637	2.65358	0.0500657	248	not-sig
0.0696329	-0.126212	0.105635	250	not-sig
0.0315462	1.48028	0.0561619	251	not-sig
0.0225477	0.62086	0.0445498	252	not-sig
0.100177	1.93655	0.139849	253	not-sig
0.0873116	1.70227	0.126952	255	not-sig
0.520486	-0.559919	0.565495	256	not-sig
0.0371079	-0.945999	0.063135	257	not-sig
0.51355	-0.377244	0.560444	261	not-sig
0.883654	-0.0728379	0.902064	262	not-sig
0.67635	0.135733	0.715791	263	not-sig
0.0327629	0.967491	0.0573026	269	not-sig
0.252526	-1.65218	0.298883	271	not-sig
0.0426834	6.75538	0.071139	272	not-sig
0.237722	-0.565291	0.284801	273	not-sig
0.188668	0.813654	0.237654	275	not-sig
0.000878437	-0.930569	0.00518596	279	not-sig
0.690209	-0.18849	0.725757	280	not-sig
0.239454	-0.822993	0.286177	282	not-sig
0.000208867	0.71998	0.00228193	283	not-sig
0.0570021	1.37228	0.0883893	284	not-sig
0.113921	-1.26759	0.15549	285	not-sig
0.0534247	0.992372	0.0839043	288	not-sig
0.973526	-0.00675663	0.979523	289	not-sig
0.0029638	-0.671398	0.0116059	290	not-sig
0.000268145	-0.804096	0.00234627	291	not-sig
0.830086	0.0642167	0.850925	296	not-sig
0.670662	-0.180778	0.711308	297	not-sig
0.256981	1.64369	0.302694	299	not-sig
0.669447	-0.170679	0.711308	300	not-sig
0.371303	0.356146	0.419213	301	not-sig
0.225371	-1.10905	0.272671	302	not-sig
0.00525654	-0.91749	0.0169454	303	not-sig
0.406375	-0.642673	0.454621	306	not-sig
0.488528	-0.444553	0.537929	307	not-sig
0.0686211	-0.344768	0.104749	310	not-sig
0.0815425	-1.92099	0.118916	313	not-sig
0.708482	-0.229757	0.743375	316	not-sig
0.721411	-0.128638	0.753713	318	not-sig
0.48449	-0.0659575	0.534685	323	not-sig
0.981857	-0.0171123	0.985881	324	not-sig
0.0313785	-1.02682	0.0561148	325	not-sig
0.3956	-0.329271	0.444596	326	not-sig
0.395083	-3.17554	0.444596	327	not-sig
0.171824	-1.58224	0.219255	329	not-sig
0.207855	-0.299897	0.25526	332	not-sig
0.031748	-2.82168	0.0561619	334	not-sig
0.877447	-0.0513594	0.897597	335	not-sig
0.0268751	-1.95428	0.0500714	338	not-sig
0.0225295	0.883497	0.0445498	340	not-sig
0.0785938	-2.018	0.116094	341	not-sig
0.965294	-0.0261113	0.977256	342	not-sig
0.655031	0.213665	0.69927	345	not-sig
0.349359	-0.740284	0.397183	347	not-sig
0.428414	-0.256162	0.477098	349	not-sig
0.0500059	-1.80195	0.0795548	352	not-sig
0.0326996	-3.60617	0.0573026	353	not-sig
0.0422753	-1.94102	0.0706994	355	not-sig
0.0981032	1.52016	0.137738	356	not-sig
0.0877141	1.91194	0.127159	358	not-sig
0.0557346	-2.75046	0.0866982	362	not-sig
0.00762373	0.745062	0.0215932	363	not-sig
0.147509	5.15216	0.193779	364	not-sig
0.103496	1.59864	0.144032	369	not-sig
0.0437667	1.16342	0.0726972	375	not-sig
0.00427118	-0.874419	0.0150208	376	not-sig
0.0211447	-0.094699	0.0422895	377	not-sig
0.040674	2.20774	0.0682543	378	not-sig
0.194157	1.81833	0.243317	381	not-sig
0.0802295	5.50165	0.117351	382	not-sig
0.0493609	0.497518	0.0787845	390	not-sig
0.162555	1.48207	0.211278	391	not-sig
0.104056	0.991736	0.144032	392	not-sig
0.0358676	0.535834	0.061667	393	not-sig
0.221746	-0.57368	0.269617	394	not-sig
0.127452	-0.684199	0.17157	395	not-sig
0.0291021	1.23586	0.053209	397	not-sig
0.811041	-0.0130077	0.836653	399	not-sig
0.826963	0.0697676	0.8495	400	not-sig
0.0478199	1.88545	0.0773325	403	not-sig
0.0395959	0.197722	0.0666735	404	not-sig
0.00655194	-0.954082	0.0199407	406	not-sig
0.337819	-1.90713	0.386755	407	not-sig
0.0935198	1.80712	0.132825	408	not-sig
0.171003	0.118845	0.218776	411	not-sig
0.0781867	2.46379	0.116094	414	not-sig
0.000209565	0.921188	0.00228193	416	not-sig
0.0132133	0.444613	0.0311275	419	not-sig
0.642851	-0.10414	0.689271	421	not-sig
0.103829	1.37918	0.144032	423	not-sig
0.0799087	2.59444	0.117231	424	not-sig
0.191738	-0.52355	0.240902	428	not-sig
0.0740264	-2.28372	0.110926	431	not-sig
0.145176	4.90535	0.191646	432	not-sig
0.0479796	1.98502	0.0773355	433	not-sig
0.482566	-0.536424	0.533763	434	not-sig
0.196578	0.500181	0.245098	436	not-sig
0.071494	2.02983	0.10794	437	not-sig
0.595012	0.171889	0.642193	443	not-sig
0.107962	-2.71477	0.149018	444	not-sig
0.0267663	0.991918	0.0500657	446	not-sig
0.0145691	0.517365	0.0333591	450	not-sig
0.729255	-0.0564355	0.760287	452	not-sig
0.507812	0.133262	0.55542	453	not-sig
0.0783434	-0.934639	0.116094	454	not-sig
0.0483007	7.91022	0.0775978	456	not-sig
0.951639	-0.0302895	0.965431	458	not-sig
0.177018	1.3522	0.223553	459	not-sig
0.0905545	3.96829	0.130122	462	not-sig
0.0310418	2.21608	0.0559209	464	not-sig
0.206383	0.576901	0.25409	468	not-sig
0.258315	-0.456037	0.303098	471	not-sig
0.0277581	0.642839	0.0513256	475	not-sig
2.47198e-05	-0.768563	0.000672928	477	not-sig
0.368405	0.47641	0.416901	479	not-sig
0.055152	3.34521	0.0863402	480	not-sig
0.682471	-0.042586	0.720713	482	not-sig
0.0259967	0.50156	0.0497593	489	not-sig

## Sheet: Y-CG VS M-CG
pvalue	logFC	adj.P.Val	No.	type	Tags	name
0.0018346	1.29662	0.0299651	33	up	A;B	PC(O-14:0/2:0)
0.00046122	5.50977	0.0208444	63	up	A;B	Ficulinic acid B
0.00105725	6.79422	0.0224079	73	up	A;B	Capraldehyde
0.000658358	3.07424	0.0224079	86	up	A;B	2-hydroxy-10-undecenoic acid
0.000330076	3.36955	0.0208444	87	up	A;B	2-decylenic acid
0.00310283	1.1582	0.0380096	118	up	A;B	Tricosylic acid
0.00196663	3.64562	0.030114	130	up	A;B	NP-020515
0.00101681	7.12202	0.0224079	154	up	A;B	9,9-dimethoxy-nonanoic acid
0.00260581	1.27926	0.0364813	164	up	A;B	2-heptadecylenic acid
0.00306662	1.50784	0.0380096	207	up	A;D	Myrothelactone B
0.000467936	2.95502	0.0208444	250	up	B	Atagabalin
0.000372019	3.41506	0.0208444	284	up	B;C	p-Cymene
0.000889638	3.49803	0.0224079	302	up	B;C	2-methyl-2,4-hexadiene
0.000349411	3.46852	0.0208444	335	up	D	(-)-Camphor
0.000755726	2.25648	0.0224079	361	up	E	Sulfurol
0.00159432	1.01851	0.0277977	393	up	E	N-pentanoyl-homoserine lactone
0.00294353	1.90093	0.0379561	470	up	E	SF-2140
0.000245932	3.20958	0.0208444	482	up	E	Decarbamoylsaxitoxin
0.00325489	-2.30392	0.0388999	44	down	A;B	Palmitamide
0.00337203	-2.34762	0.0393404	46	down	A;B	Oleamide
0.000850201	-1.83155	0.0224079	47	down	A;B	O-propanoyl-carnitine
0.00195074	-1.90141	0.030114	56	down	A;B	Linoleamide
0.00107566	-2.68444	0.0224079	70	down	A;B	Cer(d18:2/16:0)
0.00109753	-1.60437	0.0224079	145	down	A;B	Corticrocin
0.00141418	-2.23348	0.0256647	197	down	A;C	Kammogenin
0.000127714	-2.06447	0.0208444	229	down	B	N-(6-aminohexanoyl)-6-aminohexanoic acid
0.000358444	-1.18724	0.0208444	236	down	B	Indole-3-acetyl-epsilon-L-lysine
0.00039856	-1.31414	0.0208444	259	down	B	2-Methylbutyroylcarnitine
0.00279926	-1.13653	0.0375851	270	down	B	N,N-diacetyllegionaminic acid
0.00255616	-1.88883	0.0364813	278	down	B	2′-deoxymugineic acid
4.7879e-05	-1.57237	0.0201549	373	down	E	Santacruzamate A
0.00120864	-2.64858	0.023293	385	down	E	Paecilomycone C
0.00204135	-1.83137	0.0303109	407	down	E	Jiangrine B
0.000991998	-3.43436	0.0224079	422	down	E	Deidaclin
8.22648e-05	-2.27323	0.0201549	427	down	E	Confluenine A
0.00103505	-1.36074	0.0224079	430	down	E	Brevioxime
0.00123595	-1.66467	0.023293	439	down	E	Azacoccone E
0.00164517	-3.01986	0.0277977	473	down	E	Pyrenoline B
0.000546313	-2.08311	0.0219412	486	down	E	Actinospectacin
0.0605627	-0.465473	0.191456	1	not-sig
0.261427	-0.444966	0.454252	2	not-sig
0.0417614	-1.2438	0.161127	3	not-sig
0.0537981	1.20024	0.178115	4	not-sig
0.137465	0.8549	0.293448	5	not-sig
0.536929	-1.41274	0.688091	6	not-sig
0.00665735	-3.53253	0.0626264	7	not-sig
0.297981	-3.80883	0.487526	8	not-sig
0.892313	-0.0295977	0.932267	9	not-sig
0.480041	0.310207	0.660731	10	not-sig
0.0788261	-2.91664	0.218219	11	not-sig
0.525849	-1.19884	0.68711	12	not-sig
0.571731	-0.727875	0.708754	13	not-sig
0.0149396	1.64262	0.0876332	14	not-sig
0.0273087	-2.59307	0.119476	15	not-sig
0.575031	-0.243416	0.708754	16	not-sig
0.191125	-1.01227	0.364403	17	not-sig
0.562082	-0.522409	0.701882	18	not-sig
0.52039	0.507534	0.68711	19	not-sig
0.0444472	-1.19245	0.164771	20	not-sig
0.504505	-0.693791	0.676719	21	not-sig
0.591033	0.238843	0.716847	22	not-sig
0.133389	-0.900362	0.289438	23	not-sig
0.883	-0.0920328	0.928225	24	not-sig
0.046978	1.06426	0.168075	25	not-sig
0.528316	0.108471	0.68749	26	not-sig
0.0301978	1.43821	0.128669	27	not-sig
0.173783	-0.366071	0.339257	28	not-sig
0.162849	0.650901	0.325699	29	not-sig
0.886549	-0.0568408	0.928225	30	not-sig
0.539829	-0.137119	0.688845	31	not-sig
0.0174458	1.12469	0.0899834	32	not-sig
0.0458025	-1.36312	0.166246	34	not-sig
0.207189	-0.381822	0.388461	35	not-sig
0.0119594	-0.68016	0.0771067	36	not-sig
0.863332	-0.02329	0.919636	37	not-sig
0.121779	-0.586134	0.284151	38	not-sig
0.923504	0.082191	0.944712	39	not-sig
0.133496	0.648751	0.289438	40	not-sig
0.659459	0.533948	0.767541	41	not-sig
0.498559	0.284596	0.676719	42	not-sig
0.242518	-0.647611	0.430557	43	not-sig
0.0469924	1.30771	0.168075	45	not-sig
0.0589187	1.12754	0.188694	48	not-sig
0.986533	-0.00337756	0.994652	49	not-sig
0.279324	-0.442435	0.470142	50	not-sig
0.132127	-1.5466	0.289438	51	not-sig
0.0830138	-1.52332	0.225982	52	not-sig
0.73982	-0.207846	0.825767	53	not-sig
0.14573	-0.687342	0.306471	54	not-sig
0.240442	0.288863	0.430557	55	not-sig
0.489154	-2.58362	0.667647	57	not-sig
0.356117	-0.809965	0.545304	58	not-sig
0.520851	0.19198	0.68711	59	not-sig
0.11786	0.494053	0.278991	60	not-sig
0.0771101	0.625039	0.215908	61	not-sig
0.070696	0.559968	0.208681	62	not-sig
0.505468	-0.656468	0.676719	64	not-sig
0.575682	-0.582163	0.708754	65	not-sig
0.89526	0.0259952	0.933357	66	not-sig
0.28315	0.257607	0.473528	67	not-sig
0.821728	0.123368	0.894771	68	not-sig
0.00615774	2.58469	0.0603458	69	not-sig
0.340093	0.607071	0.524327	71	not-sig
0.0695441	0.679266	0.206525	72	not-sig
0.553816	-0.716137	0.700947	74	not-sig
0.618613	-2.54909	0.728655	75	not-sig
0.0818778	-1.43781	0.224135	76	not-sig
0.215392	1.00168	0.395656	77	not-sig
0.624331	0.0803863	0.730125	78	not-sig
0.471325	0.220071	0.657975	79	not-sig
0.0160285	-0.899611	0.0891686	80	not-sig
0.127948	0.773739	0.288549	81	not-sig
0.092121	-1.46774	0.243996	82	not-sig
0.611725	-0.777216	0.727392	83	not-sig
0.219813	-0.836011	0.398962	84	not-sig
0.561605	0.59304	0.701882	85	not-sig
0.141902	-0.721263	0.299707	88	not-sig
0.844139	0.0387377	0.913086	89	not-sig
0.0770765	1.57789	0.215908	90	not-sig
0.204455	-0.955343	0.388186	91	not-sig
0.337492	0.885874	0.524327	92	not-sig
0.0375524	3.66254	0.150825	93	not-sig
0.278498	-0.944073	0.470142	94	not-sig
0.041628	1.02257	0.161127	95	not-sig
0.00862882	0.607505	0.0680779	96	not-sig
0.0115496	2.97842	0.0760078	97	not-sig
0.0447236	-0.577606	0.164771	98	not-sig
0.699665	0.237532	0.797091	99	not-sig
0.925556	0.0340856	0.944838	100	not-sig
0.572622	-2.11357	0.708754	101	not-sig
0.902566	-0.0243291	0.935005	102	not-sig
0.167505	0.914421	0.330957	103	not-sig
0.717401	0.234789	0.806253	104	not-sig
0.716292	0.322867	0.806253	105	not-sig
0.0109743	-1.24809	0.0760078	106	not-sig
0.573486	-0.40689	0.708754	107	not-sig
0.765425	0.224132	0.850472	108	not-sig
0.0139094	-3.36532	0.0873794	109	not-sig
0.0752852	-2.07685	0.215613	110	not-sig
0.521584	0.538695	0.68711	111	not-sig
0.0424282	1.13363	0.162316	112	not-sig
0.777364	0.349032	0.857902	113	not-sig
0.43646	-1.20488	0.625338	114	not-sig
0.0172472	-1.29418	0.0899834	115	not-sig
0.0210609	-0.483394	0.103198	116	not-sig
0.990268	0.00443711	0.996368	117	not-sig
0.0641322	-1.50169	0.19398	119	not-sig
0.773109	0.449057	0.855132	120	not-sig
0.293034	0.585209	0.485091	121	not-sig
0.117859	0.746172	0.278991	122	not-sig
0.412433	-0.785106	0.601465	123	not-sig
0.254063	0.240109	0.44461	124	not-sig
0.414105	0.534816	0.602112	125	not-sig
0.0143757	1.03492	0.0876332	126	not-sig
0.0548551	0.817706	0.179193	127	not-sig
0.427477	0.472266	0.616071	128	not-sig
0.0162758	1.12368	0.0891686	129	not-sig
0.39013	-1.63856	0.579285	131	not-sig
0.0530462	2.13249	0.178115	132	not-sig
0.0874016	0.832543	0.232754	133	not-sig
0.0153884	-0.179468	0.0876332	134	not-sig
0.336516	0.658378	0.524327	135	not-sig
0.0713619	1.93376	0.209385	136	not-sig
0.0082479	0.848719	0.0680779	137	not-sig
0.0105206	0.97347	0.0760078	138	not-sig
0.0537981	1.20024	0.178115	139	not-sig
0.100698	-1.11317	0.259695	140	not-sig
0.0110882	1.06026	0.0760078	141	not-sig
0.537834	-0.780476	0.688091	142	not-sig
0.280167	-1.82943	0.470142	143	not-sig
0.010761	3.08502	0.0760078	144	not-sig
0.478709	0.370668	0.660731	146	not-sig
0.17231	0.484832	0.339084	147	not-sig
0.00687165	1.59924	0.0626264	148	not-sig
0.00510244	0.890029	0.0543521	149	not-sig
0.454257	-0.586842	0.643081	150	not-sig
0.330668	-0.368716	0.524327	151	not-sig
0.849332	-0.104233	0.913996	152	not-sig
0.523044	0.181889	0.68711	153	not-sig
0.0106965	1.64942	0.0760078	155	not-sig
0.0154786	0.761996	0.0876332	156	not-sig
0.53035	0.319463	0.68749	157	not-sig
0.178482	0.464989	0.347049	158	not-sig
0.286	0.527601	0.476667	159	not-sig
0.0251464	1.26175	0.11409	160	not-sig
0.365296	-1.08077	0.550754	161	not-sig
0.681251	0.226644	0.783598	162	not-sig
0.210651	0.570261	0.39098	163	not-sig
0.360649	-1.55098	0.547215	165	not-sig
0.303342	0.717004	0.49143	166	not-sig
0.854306	-0.0584497	0.913996	167	not-sig
0.0527716	1.44703	0.178115	168	not-sig
0.339999	-0.58646	0.524327	169	not-sig
0.0145807	1.99062	0.0876332	170	not-sig
0.0235538	2.04	0.109918	171	not-sig
0.108879	1.38346	0.268572	172	not-sig
0.158925	0.605384	0.321791	173	not-sig
0.00868067	1.52121	0.0680779	174	not-sig
0.137465	0.8549	0.293448	175	not-sig
0.0166799	0.692681	0.0898147	176	not-sig
0.00523357	3.85554	0.0545628	177	not-sig
0.593409	-0.329306	0.717951	178	not-sig
0.270669	1.19689	0.465856	179	not-sig
0.338078	0.313501	0.524327	180	not-sig
0.101462	-1.52376	0.260296	181	not-sig
0.00709418	-2.50897	0.0632027	182	not-sig
0.0627735	-1.24156	0.19398	183	not-sig
0.0636195	-1.18771	0.19398	184	not-sig
0.179494	-0.734154	0.347637	185	not-sig
0.106807	-1.01283	0.267018	186	not-sig
0.021567	-2.17874	0.104632	187	not-sig
0.298943	-0.558214	0.487526	188	not-sig
0.11265	-0.668943	0.273122	189	not-sig
0.829544	-0.119277	0.899285	190	not-sig
0.277375	-1.06928	0.470142	191	not-sig
0.441799	0.829991	0.631142	192	not-sig
0.955802	-0.0884285	0.969654	193	not-sig
0.914587	-0.0173114	0.940232	194	not-sig
0.0990278	0.859815	0.256739	195	not-sig
0.150138	-1.87844	0.310412	196	not-sig
0.0756845	-1.62029	0.215613	198	not-sig
0.152463	-0.509645	0.313894	199	not-sig
0.0054603	-1.56087	0.0557406	200	not-sig
0.00838233	-3.53204	0.0680779	201	not-sig
0.32043	0.22145	0.513107	202	not-sig
0.88	0.0308895	0.928225	203	not-sig
0.122828	0.778051	0.285241	204	not-sig
0.503071	0.326493	0.676719	205	not-sig
0.0218584	-1.91629	0.105006	206	not-sig
0.0249051	-1.28056	0.114051	208	not-sig
0.00842415	-2.27128	0.0680779	209	not-sig
0.0531171	-1.59778	0.178115	210	not-sig
0.127288	-4.60777	0.288549	211	not-sig
0.186328	-2.16723	0.356644	212	not-sig
0.16255	-5.52746	0.325699	213	not-sig
0.273778	0.213237	0.46906	214	not-sig
0.000741255	-0.537221	0.0224079	215	not-sig
0.0853128	0.587909	0.230628	216	not-sig
0.0476787	0.691638	0.169294	217	not-sig
0.849329	-0.674024	0.913996	218	not-sig
0.0487512	1.05821	0.171857	219	not-sig
0.599909	-0.52645	0.724028	220	not-sig
0.0510207	1.95859	0.176789	221	not-sig
0.929809	0.108266	0.947206	222	not-sig
0.0232019	1.39593	0.109316	223	not-sig
0.109336	-0.340369	0.268572	224	not-sig
0.0639282	-3.99819	0.19398	225	not-sig
0.518062	0.38735	0.68711	226	not-sig
0.910139	-0.0170094	0.938881	227	not-sig
0.580332	-0.0900046	0.709134	228	not-sig
0.269517	-0.305048	0.465856	230	not-sig
0.00889181	1.43539	0.0680779	231	not-sig
0.121657	-0.958646	0.284151	232	not-sig
0.0155594	1.11628	0.0876332	233	not-sig
0.0339961	1.90683	0.139984	234	not-sig
0.617752	0.166176	0.728655	235	not-sig
0.0404837	-1.09228	0.158696	237	not-sig
0.0239521	1.20724	0.110722	238	not-sig
0.0292525	-0.742187	0.125734	239	not-sig
0.0512329	1.01239	0.176789	240	not-sig
0.0190065	-0.555157	0.0970124	241	not-sig
0.133176	-0.291375	0.289438	242	not-sig
0.646474	0.178562	0.754219	243	not-sig
0.307623	-0.664995	0.494214	244	not-sig
0.0619967	-2.44433	0.19398	245	not-sig
0.696005	-0.286186	0.794971	246	not-sig
0.393093	-0.514624	0.58192	247	not-sig
0.614478	-0.411517	0.727392	248	not-sig
0.0152847	-1.83384	0.0876332	249	not-sig
0.879772	0.0746223	0.928225	251	not-sig
0.447683	-0.852028	0.63584	252	not-sig
0.00379325	0.571108	0.0432254	253	not-sig
0.0796048	0.49413	0.219137	254	not-sig
0.607829	0.317096	0.727392	255	not-sig
0.326182	0.413354	0.518927	256	not-sig
0.0435534	-2.48186	0.1636	257	not-sig
0.0763975	-1.51897	0.215908	258	not-sig
0.110828	-0.378405	0.270177	260	not-sig
0.1483	-1.97926	0.30922	261	not-sig
0.623454	-0.736963	0.730125	262	not-sig
0.241082	0.470436	0.430557	263	not-sig
0.340553	0.975843	0.524327	264	not-sig
0.500276	-0.103159	0.676719	265	not-sig
0.0542769	-1.77398	0.178495	266	not-sig
0.00877052	-0.914193	0.0680779	267	not-sig
0.0210603	-0.40185	0.103198	268	not-sig
0.00651023	-0.909197	0.0625493	269	not-sig
0.252995	0.796163	0.444328	271	not-sig
0.612071	-0.106857	0.727392	272	not-sig
0.165568	1.30488	0.329789	273	not-sig
0.0627164	-0.26114	0.19398	274	not-sig
0.614572	-0.062168	0.727392	275	not-sig
0.00283805	-0.71608	0.0375851	276	not-sig
0.161989	-2.57522	0.325699	277	not-sig
0.104048	-0.701315	0.262801	279	not-sig
0.0271922	-0.859936	0.119476	280	not-sig
0.886442	-0.0853465	0.928225	281	not-sig
0.455406	0.792207	0.643081	282	not-sig
0.429907	-0.237884	0.617755	283	not-sig
0.0689087	-0.619075	0.205886	285	not-sig
0.462823	-1.45693	0.651676	286	not-sig
0.856679	0.361281	0.914537	287	not-sig
0.205976	0.582573	0.388186	288	not-sig
0.108525	-1.02899	0.268572	289	not-sig
0.341348	-0.587263	0.524327	290	not-sig
0.149222	0.793357	0.309825	291	not-sig
0.298643	0.548024	0.487526	292	not-sig
0.997789	0.0023911	0.998617	293	not-sig
0.00444262	0.208683	0.0494747	294	not-sig
0.534336	0.542137	0.688091	295	not-sig
0.0570978	-0.62201	0.184065	296	not-sig
0.208466	-0.962338	0.388461	297	not-sig
0.130194	-1.04649	0.289438	298	not-sig
0.853827	-0.112247	0.913996	299	not-sig
0.443879	-0.263915	0.632269	300	not-sig
0.146756	0.792073	0.30731	301	not-sig
0.476384	-0.323529	0.660731	303	not-sig
0.017216	-0.915111	0.0899834	304	not-sig
0.562938	-1.67518	0.701882	305	not-sig
0.614299	0.145623	0.727392	306	not-sig
0.810152	0.238736	0.886104	307	not-sig
0.409581	-1.26479	0.599088	308	not-sig
0.917206	0.376716	0.940232	309	not-sig
0.239493	-0.615543	0.430557	310	not-sig
0.0153316	-1.16571	0.0876332	311	not-sig
0.0201711	2.41655	0.100855	312	not-sig
0.662105	-0.346521	0.767794	313	not-sig
0.128959	-1.43436	0.288549	314	not-sig
0.525743	-1.11959	0.68711	315	not-sig
0.0114563	2.38101	0.0760078	316	not-sig
0.555035	-1.8327	0.700947	317	not-sig
0.77144	-0.454762	0.855132	318	not-sig
0.478154	-4.04847	0.660731	319	not-sig
0.579314	-2.20897	0.709134	320	not-sig
0.998617	-0.000385654	0.998617	321	not-sig
0.0437379	-2.27559	0.1636	322	not-sig
0.0350454	0.697194	0.143102	323	not-sig
0.404377	0.178807	0.595029	324	not-sig
0.120856	-1.41746	0.284151	325	not-sig
0.66281	0.15342	0.767794	326	not-sig
0.0263091	-3.22019	0.117195	327	not-sig
0.424239	-2.46013	0.613207	328	not-sig
0.706447	-0.443984	0.801294	329	not-sig
0.340559	-0.564877	0.524327	330	not-sig
0.219836	0.788409	0.398962	331	not-sig
0.0279626	-0.627316	0.121254	332	not-sig
0.0221213	-1.59394	0.105237	333	not-sig
0.2164	-1.98019	0.395656	334	not-sig
0.0114692	-1.07631	0.0760078	336	not-sig
0.0634528	-0.802056	0.19398	337	not-sig
0.710394	0.125957	0.802057	338	not-sig
0.050128	-4.2327	0.175448	339	not-sig
0.031011	-1.01835	0.130995	340	not-sig
0.173485	-1.56674	0.339257	341	not-sig
0.2085	-1.46621	0.388461	342	not-sig
0.586435	-0.129037	0.713523	343	not-sig
0.29948	0.768372	0.487526	344	not-sig
0.671819	-0.677863	0.774568	345	not-sig
0.815512	0.0870068	0.88998	346	not-sig
0.00491194	-2.59265	0.0534856	347	not-sig
0.0259636	-1.83846	0.116717	348	not-sig
0.0856617	-0.633453	0.230628	349	not-sig
0.340478	0.341993	0.524327	350	not-sig
0.378864	0.447557	0.564266	351	not-sig
0.0518847	-2.59022	0.177787	352	not-sig
0.534035	0.280312	0.688091	353	not-sig
0.338969	1.12225	0.524327	354	not-sig
0.113151	3.25377	0.273122	355	not-sig
0.417675	0.510457	0.605506	356	not-sig
0.66539	0.301007	0.768965	357	not-sig
0.947278	0.0488677	0.963001	358	not-sig
0.0401344	0.162634	0.158596	359	not-sig
0.360715	0.664273	0.547215	360	not-sig
0.560428	-0.670436	0.701882	362	not-sig
0.0561498	-0.811186	0.182208	363	not-sig
0.114218	-1.02117	0.274347	364	not-sig
0.734528	0.205587	0.821732	365	not-sig
0.0108455	-3.61013	0.0760078	366	not-sig
0.257528	-2.24046	0.449071	367	not-sig
0.102005	-0.293326	0.260325	368	not-sig
0.0936863	-0.678848	0.245488	369	not-sig
0.553637	-0.128475	0.700947	370	not-sig
0.701115	-0.307247	0.797091	371	not-sig
0.725893	-0.269001	0.813931	372	not-sig
0.396566	-0.516251	0.585293	374	not-sig
0.0427323	-1.07192	0.162316	375	not-sig
0.0395414	0.742077	0.157523	376	not-sig
0.0862135	-0.464544	0.230845	377	not-sig
0.851432	0.0220972	0.913996	378	not-sig
0.32289	-0.177155	0.515362	379	not-sig
0.0778012	1.15163	0.216606	380	not-sig
0.0174405	-2.06376	0.0899834	381	not-sig
0.242197	-0.149614	0.430557	382	not-sig
0.561371	-0.600341	0.701882	383	not-sig
0.690381	-0.14544	0.79224	384	not-sig
0.487484	-0.368418	0.667226	386	not-sig
0.0322842	-1.03954	0.134062	387	not-sig
0.481455	-0.511444	0.660821	388	not-sig
0.00856484	1.49414	0.0680779	389	not-sig
0.786063	0.0906367	0.865553	390	not-sig
0.0124282	1.15968	0.0790883	391	not-sig
0.885743	-0.125772	0.928225	392	not-sig
0.0453369	-2.3755	0.165784	394	not-sig
0.791822	-0.290539	0.869939	395	not-sig
0.472849	0.271056	0.658228	396	not-sig
0.543512	-0.139811	0.691742	397	not-sig
0.137741	-0.280387	0.293448	398	not-sig
0.710311	0.00938257	0.802057	399	not-sig
0.181267	1.34918	0.349688	400	not-sig
0.103969	2.43963	0.262801	401	not-sig
0.132198	-0.21449	0.289438	402	not-sig
0.00558293	-1.73865	0.0558293	403	not-sig
0.185543	0.73436	0.356534	404	not-sig
0.614348	0.143618	0.727392	405	not-sig
0.0927357	1.30224	0.244304	406	not-sig
0.586836	0.152704	0.713523	408	not-sig
0.90192	0.18491	0.935005	409	not-sig
0.216367	-0.20239	0.395656	410	not-sig
0.134151	0.297663	0.289577	411	not-sig
0.275506	-0.602185	0.469848	412	not-sig
0.000582113	-0.779346	0.0219412	413	not-sig
0.800168	-0.160781	0.877141	414	not-sig
0.880375	-0.15905	0.928225	415	not-sig
0.0723329	0.395621	0.210784	416	not-sig
0.128518	0.0816549	0.288549	417	not-sig
0.00690169	-1.13484	0.0626264	418	not-sig
0.373596	0.291243	0.558117	419	not-sig
0.0107845	0.481928	0.0760078	420	not-sig
0.154974	1.4892	0.31773	421	not-sig
0.0726991	-4.22703	0.210784	423	not-sig
0.304887	-0.346614	0.49143	424	not-sig
0.128964	0.440163	0.288549	425	not-sig
0.620359	0.357112	0.728959	426	not-sig
0.276155	-1.23479	0.469848	428	not-sig
0.252617	-3.19577	0.444328	429	not-sig
0.503746	0.512542	0.676719	431	not-sig
0.603095	-0.564558	0.726085	432	not-sig
0.516829	0.44422	0.68711	433	not-sig
0.115637	1.45283	0.2764	434	not-sig
0.304071	-0.186557	0.49143	435	not-sig
0.126209	-1.10199	0.288549	436	not-sig
0.577337	0.358187	0.709011	437	not-sig
0.368001	-0.667673	0.55313	438	not-sig
0.0163779	1.96022	0.0891686	440	not-sig
0.905154	0.0455527	0.935707	441	not-sig
0.237349	-0.981215	0.429156	442	not-sig
0.536018	-0.246121	0.688091	443	not-sig
0.995669	0.000628324	0.998617	444	not-sig
0.502607	0.232317	0.676719	445	not-sig
0.0372002	1.03531	0.150645	446	not-sig
0.158409	-0.266814	0.321791	447	not-sig
0.205384	-0.109804	0.388186	448	not-sig
0.759787	-0.21689	0.846127	449	not-sig
0.0599652	0.256803	0.190798	450	not-sig
0.5302	0.17736	0.68749	451	not-sig
0.357959	0.768703	0.546418	452	not-sig
0.965052	-0.0329022	0.977015	453	not-sig
0.216174	1.78563	0.395656	454	not-sig
0.464669	1.07847	0.6524	455	not-sig
0.0673017	-0.605016	0.202318	456	not-sig
0.869295	-0.116321	0.92398	457	not-sig
0.90076	0.113371	0.935005	458	not-sig
0.0201385	1.17044	0.100855	459	not-sig
0.00748878	1.38098	0.0655269	460	not-sig
0.692487	0.270174	0.792801	461	not-sig
0.0749102	0.451617	0.215613	462	not-sig
0.13886	-1.6281	0.294552	463	not-sig
0.109621	-0.707722	0.268572	464	not-sig
0.167209	-0.523006	0.330957	465	not-sig
0.157725	-1.80679	0.321791	466	not-sig
0.132814	-1.24819	0.289438	467	not-sig
0.106318	-2.34601	0.267018	468	not-sig
0.270957	0.722161	0.465856	469	not-sig
0.124708	-0.897402	0.28824	471	not-sig
0.370368	-1.37183	0.554985	472	not-sig
0.127136	-0.460644	0.288549	474	not-sig
0.0956061	0.545931	0.249186	475	not-sig
0.252366	-0.740896	0.444328	476	not-sig
0.0150323	0.902342	0.0876332	477	not-sig
0.0317071	-2.01086	0.132791	478	not-sig
0.466741	0.619253	0.653437	479	not-sig
0.915797	-0.0378191	0.940232	480	not-sig
0.364627	-0.282147	0.550754	481	not-sig
0.826162	0.232268	0.897604	483	not-sig
0.292431	0.781309	0.485091	484	not-sig
0.0116338	-0.538888	0.0760078	485	not-sig
0.406545	-0.592655	0.596428	487	not-sig
0.298928	0.767562	0.487526	488	not-sig
0.986525	-0.00629058	0.994652	489	not-sig
0.523678	0.487004	0.68711	490	not-sig

## Sheet: M-CG VS PA-CG
pvalue	logFC	adj.P.Val	No.	type	Tags	name
0.00406999	7.08863	0.0137537	11	up	A;B	Stearamide
0.000363744	1.33311	0.00370988	28	up	A;B	PE(16:0/22:6(4Z,7Z,10Z,12E,16Z,19Z)(14OH))
0.000280094	1.8606	0.00334747	43	up	A;B	PC(14:0/20:5(5Z,8Z,11Z,14Z,17Z))
3.05495e-05	5.82115	0.000997949	44	up	A;B	Palmitamide
0.000505247	4.23204	0.00442091	46	up	A;B	Oleamide
0.000535255	4.4883	0.00460132	56	up	A;B	Linoleamide
0.00167788	2.72774	0.0078301	63	up	A;B	Ficulinic acid B
0.00190083	2.19255	0.00852971	87	up	A;B	2-decylenic acid
0.0215726	4.11283	0.0446016	102	up	A;B	Mycinonic acid II
0.00668884	1.57558	0.0187288	122	up	A;B	PS(19:0/0:0)
0.00157137	2.1188	0.00777751	126	up	A;B	PE(18:3(9Z,12Z,15Z)/20:1(11Z))
0.00720861	1.33368	0.0198439	174	up	A;B	1-(2-methoxy-octadecanyl)-sn-glycero-3-phosphoserine
0.000377124	3.00157	0.00370988	195	up	A;C	Stoloniferone H
0.00140173	2.02487	0.00746574	199	up	A;C	3-Dehydroteasterone
0.00610392	2.80143	0.0178791	232	up	B	L-Tyrosine
0.0123548	3.60766	0.0296757	234	up	B	L-(+)-ERGOTHIONEINE
0.0238798	3.25135	0.0477595	245	up	B	Cordytakaoamide A
0.000941709	2.55634	0.00555949	250	up	B	Atagabalin
0.0231131	2.22048	0.0467992	258	up	B	3-formyl-L-tyrosinyl-L-threonine
0.0149474	1.83834	0.0348265	288	up	B;C	NP-001846
0.00872246	2.45166	0.0231027	289	up	B;C	navenone B
0.00900377	2.51389	0.0237196	301	up	B;C	4,5‐dihydroxy‐12‐methyloxacyclododecan‐2‐one
0.00392293	3.30935	0.0134422	312	up	B;C	Sohirnone A
0.00914373	2.80859	0.0239595	316	up	B;C	Koninginin K
0.0114698	2.51268	0.0288279	330	up	D	NP-000294
0.000616696	3.02213	0.00487389	335	up	D	(-)-Camphor
0.013464	4.26889	0.0318714	366	up	E	Sorbicillamine A
0.00166292	2.14328	0.0078301	369	up	E	Sipanmycin B
0.00612998	4.91329	0.0178791	377	up	E	Propioxatin A
0.00680922	1.34304	0.0189575	389	up	E	NP-021733
0.000815562	1.15795	0.00532834	420	up	E	Deoxyvalidamine
0.000441587	2.5055	0.00393414	422	up	E	Deidaclin
0.00266542	3.08421	0.0104484	482	up	E	Decarbamoylsaxitoxin
0.0118529	-2.65835	0.0288952	4	down	A;B	pentadecanal
0.00605388	-3.43478	0.0178791	5	down	A;B	14-methyl-8-hexadecen-1-ol
0.0124447	-3.49859	0.0297459	9	down	A;B	Tetradecan-7,9-diynoic acid
0.0117705	-2.57559	0.0288952	10	down	A;B	Sterculic acid
0.0122073	-2.70434	0.0294659	16	down	A;B	Semiplenamide B
0.0232995	-2.00941	0.0468777	19	down	A;B	PS(O-16:0/20:2(11Z,14Z))
0.0107676	-2.53025	0.0274797	20	down	A;B	Phytosphingosine 1-phosphate
0.00340225	-3.17542	0.0119079	22	down	A;B	Persenone C
0.000206382	-4.17344	0.00280909	24	down	A;B	PE(18:3(6Z,9Z,12Z)/0:0)
0.00209498	-1.56832	0.00898508	31	down	A;B	PC(O-16:1(11Z)/2:0)
0.00620293	-2.0473	0.0178972	32	down	A;B	PC(O-16:0/2:0)
0.00149091	-1.31846	0.00746657	33	down	A;B	PC(O-14:0/2:0)
0.000378559	-1.79351	0.00370988	35	down	A;B	PC(18:3(9Z,12Z,15Z)/0:0)
0.000548523	-2.19185	0.00463408	38	down	A;B	PC(17:2(9Z,12Z)/0:0)
0.00301078	-3.94752	0.0112906	39	down	A;B	PC(16:1(9Z)/2:0)
0.00120176	-1.45463	0.00654292	40	down	A;B	PC(16:1(9E)/0:0)
0.015274	-3.62636	0.0351374	41	down	A;B	PC(16:0/2:0)
0.00578285	-3.5801	0.017384	45	down	A;B	PA(18:3(9Z,12Z,15Z)/0:0)
3.85014e-06	-8.68396	0.000472517	49	down	A;B	N-oleoyl proline
0.00285554	-3.77388	0.0108466	50	down	A;B	N-(2E,7Z-tetradecadienoyl)-homoserine lactone
0.00824475	-5.57653	0.02232	51	down	A;B	N-(2-phenoxy-ethyl) arachidonoyl amine
0.000770637	-2.1003	0.00529714	59	down	A;B	Isolinderanolide E
0.0219757	-1.60168	0.0450549	67	down	A;B	DG(18:3(6Z,9Z,12Z)/16:0/0:0)[iso2]
0.00032812	-2.43971	0.00362883	68	down	A;B	DG(16:1(9Z)/20:4(5Z,8Z,11Z,14Z)/0:0)[iso2]
0.00459475	-4.24831	0.0150095	71	down	A;B	Cer(d18:2(4E,8Z)/18:0(2OH[R]))
0.0179835	-2.02444	0.0402369	77	down	A;B	9-OxoODE
0.000161325	-4.07701	0.00239543	79	down	A;B	8Z,11Z,14Z-heptadecatrienal
0.000762461	-4.16932	0.00529714	81	down	A;B	3E,9Z,12Z,15Z-octadecatetraenoic acid
0.0198555	-2.56593	0.0430496	90	down	A;B	12R,13S-epoxy-9S-hydroxy-10E-octadecenoic acid
0.0081059	-3.26264	0.0220661	91	down	A;B	12-oxo-PDA
0.0205051	-1.28206	0.0437754	93	down	A;B	10,11-epoxy-3,7,11-trimethyl-2E,6E-tridecadienoic acid
0.00397239	-2.07045	0.0135171	95	down	A;B	(4E,8E,9Me-d19:2)sphingosine
0.0202061	-3.71478	0.0436167	96	down	A;B	(3R,4S)-(6S,7R)-Diepoxy-9Z-heneicosene
0.0014302	-5.81268	0.00746657	97	down	A;B	(2S,3R,4E,8E,9′Z,12′Z)-N-9′,12′-octadecadienoyl-2-amino-9-methyl-4,8-octadecadiene-1,3-diol
0.00858605	-2.51858	0.022865	100	down	A;B	PE(18:1(9Z)/0:0)
0.0151586	-1.14496	0.0350364	106	down	A;B	GlcCer(d18:1(8Z)/16:0(2OH[R]))
0.0233432	-2.54089	0.0468777	110	down	A;B	13,16-docosadienoic acid
0.00301851	-5.16965	0.0112906	112	down	A;B	20:2(5Z,9Z)(11Me,15Me,19Me)
0.0189886	-3.72963	0.0419118	114	down	A;B	11,14-eicosadienoic acid
0.00450624	-1.69941	0.0148696	115	down	A;B	YF-0200R-B
0.000402709	-2.05677	0.00383249	118	down	A;B	Tricosylic acid
0.000359934	-6.21832	0.00370988	124	down	A;B	PGF2alpha dimethyl amide
0.020802	-2.76508	0.0438335	125	down	A;B	Penicitide B
0.00218132	-3.79303	0.00905801	127	down	A;B	Palmitic acid
0.000735562	-2.81504	0.00529714	129	down	A;B	NP-020521
0.0106001	-2.8062	0.027337	133	down	A;B	Nervonic acid
8.96378e-05	-6.64158	0.0017569	134	down	A;B	N-(3-oxo-11Z-octadecenoyl)-homoserine lactone
0.0173297	-3.59536	0.0391315	136	down	A;B	Malyngic acid
7.71456e-06	-2.33424	0.000472517	137	down	A;B	Linoleic acid
0.00147274	-2.04712	0.00746657	138	down	A;B	Lignoceric acid
0.0118529	-2.65835	0.0288952	139	down	A;B	Juniperic acid
8.32951e-05	-5.22607	0.00170061	140	down	A;B	Himeic acid F
0.0023225	-1.93824	0.00940516	141	down	A;B	Heneicosylic acid
0.00554298	-1.84261	0.0168699	147	down	A;B	cis-erucic acid
0.00237871	-1.49189	0.00949121	148	down	A;B	cis-9-palmitoleic acid
0.000242337	-2.12517	0.00304474	149	down	A;B	Behenic acid
0.024249	-2.89679	0.0483008	150	down	A;B	Agaric acid
0.0116509	-3.05129	0.0288952	151	down	A;B	9S-hydroxy-10S,11S-epoxy-12Z,15Z-octadecadienoic acid
0.0205476	-1.79678	0.0437754	153	down	A;B	9E,12Z,15E-octadecatrienoic acid
0.000861462	-3.46082	0.00541175	155	down	A;B	9,13-DiHOME(10)
0.016296	-3.53432	0.0371398	156	down	A;B	9,10,11-trihydroxy-12Z-octadecenoic acid
0.0198468	-2.12853	0.0430496	157	down	A;B	8R,11S-DiHODE
0.00109028	-2.90598	0.0060709	158	down	A;B	3Z-dodecenedioic acid
0.00620923	-3.35647	0.0178972	159	down	A;B	24-hydroxy-10Z-tetracosenoic acid
0.00565042	-3.84722	0.0170908	162	down	A;B	2-hydroxy-eicosanoic acid
0.00279215	-3.27407	0.0108466	166	down	A;B	13-HOTE
0.00121968	-3.28889	0.00656752	167	down	A;B	13,14-dihydroxy-docosanoic acid
0.00662524	-4.53007	0.0186573	168	down	A;B	13,14-dihydro-15-keto-PGF2alpha
0.00285217	-4.05745	0.0108466	169	down	A;B	12-hydroxy-3Z,6Z-dodecadienoic acid
0.0185949	-3.47474	0.0412284	171	down	A;B	11-methoxy-12,13-epoxy-9-octadecenoic acid
0.0106712	-3.05627	0.0273763	172	down	A;B	11,12-epoxy-14Z-Eicosenoic acid
0.0185304	-1.51374	0.0412284	173	down	A;B	1-O-(2R-methoxy-4Z-eicosenyl)-sn-glycerol
0.00605388	-3.43478	0.0178791	175	down	A;B	(S)-3-hydroxystearic acid
5.12642e-05	-5.11383	0.00156997	176	down	A;B	(5Z,8Z)-tetradecadienoylcarnitine
5.72985e-05	-1.83942	0.0015706	180	down	A;C	Pentalinonsterol
0.0214232	-3.68658	0.0445919	181	down	A;C	Norselic acid C
0.00068012	-3.7894	0.00512706	182	down	A;C	Norselic acid B
0.000884436	-5.36168	0.00541717	183	down	A;C	Isocyathisterol
0.00529714	-4.5516	0.0164342	184	down	A;C	Ganoluciduone B
0.00176832	-5.97752	0.00809793	186	down	A;C	Ergosta-4,6,8(14),22E-tetraen-3-one
0.00307037	-3.55805	0.0113976	188	down	A;C	5α,6α-epoxy-(22E)-ergosta-8,14, 22-triene-3β,7α-diol
0.0192648	-3.09695	0.0423306	189	down	A;C	5alpha-dihydrotesosterone
0.0110725	-2.70413	0.0281115	190	down	A;C	3-dehydro-4-methylzymosterol
0.00834134	-6.18371	0.0223347	191	down	A;C	25-hydroxy-ergosta-4,6,8(14),22E-tetraen-3-one
1.9361e-05	-4.5886	0.000803193	193	down	A;C	(22E)-ergosta-4,6,8(14),22,24(28)-pentaen-3-one
0.00075314	-4.52588	0.00529714	194	down	A;C	6-Deoxocastasterone
7.58092e-05	-4.40523	0.00170061	197	down	A;C	Kammogenin
0.0104493	-4.67691	0.0270907	198	down	A;C	Calvasterol A
0.00335084	-4.42907	0.0118123	220	down	B	TMC-86A
5.07978e-06	-6.26502	0.000472517	222	down	B	Tanespimycin
0.000375308	-4.47118	0.00370988	226	down	B	N-γ-glutamyl-boletine
2.65868e-07	-8.53134	0.000130275	227	down	B	N-palmitoyl valine
0.000780939	-3.08652	0.00529714	228	down	B	N-[2-(3-Pyridyl)-ethyl]-L-glutamic acid
0.00194206	-3.23576	0.00857307	229	down	B	N-(6-aminohexanoyl)-6-aminohexanoic acid
0.000422356	-3.20036	0.00383249	230	down	B	Mycosporine-GABA
0.00632549	-1.30847	0.0181257	233	down	B	L-Lysine
0.0142175	-1.93645	0.0334932	235	down	B	L-(+)-Arginine
0.000610703	-3.77823	0.00487389	236	down	B	Indole-3-acetyl-epsilon-L-lysine
0.000413978	-3.28367	0.00383249	241	down	B	danegaptide
0.000789165	-2.4394	0.00529714	243	down	B	Cystargolide B
0.0214769	-1.71209	0.0445919	244	down	B	Cyclo-(glycyl-L-prolyl-L-glutamyl)
0.0031026	-3.28441	0.0114306	246	down	B	Blasticidin S
7.0506e-06	-3.57864	0.000472517	247	down	B	Blasticidin H
0.000236538	-4.62254	0.00304474	248	down	B	Belactosin A
5.83287e-05	-6.58922	0.0015706	249	down	B	Atolypene A
1.74441e-05	-4.78314	0.000803193	251	down	B	AM4299B
9.94387e-05	-4.49302	0.00181408	252	down	B	alpha-carboxyethylhydroxychroman glutamine
4.08918e-06	-3.09684	0.000472517	253	down	B	Alaremycin
8.11128e-05	-4.47646	0.00170061	255	down	B	a Jasmonoyl-glutamine
0.0206839	-1.41091	0.0438335	263	down	B	L-(−)-methionine
0.00190877	-2.49388	0.00852971	265	down	B	Valinopine
6.68186e-06	-5.06234	0.000472517	266	down	B	tokaramide A
0.00205847	-4.32563	0.00898508	267	down	B	Porphyra-334
0.0031898	-1.46299	0.0115948	268	down	B	NP-016455
0.000598225	-5.08492	0.00487389	270	down	B	N,N-diacetyllegionaminic acid
0.00553573	-2.16839	0.0168699	274	down	B	Farinomalein
0.00107468	-1.33288	0.00605278	276	down	B	Cyclo-(L-Tyrosyl-cis-4-hydroxy-D-proline
0.00230908	-4.16816	0.00940516	278	down	B	2′-deoxymugineic acid
0.00452157	-2.75686	0.0148696	280	down	B;C	Trichodion
0.00702621	-3.937	0.0194511	281	down	B;C	Trichodermatide B
0.00212288	-2.2899	0.00898508	283	down	B;C	Parcoblattalactone
3.07834e-06	-6.58165	0.000472517	292	down	B;C	Laingolide
0.011934	-2.99862	0.0289487	293	down	B;C	Fusopoltide C
0.00476671	-1.43624	0.0152112	295	down	B;C	Dihydro-3-hydroxy-3-(1-hydroxyethyl)-4-methylfuran-2(3H)-one
0.000107364	-3.3256	0.00181408	296	down	B;C	Curvulapyrone
0.00831883	-3.16742	0.0223347	299	down	B;C	6-[1]-ladderane hexanol
0.00149331	-3.32163	0.00746657	300	down	B;C	4-hydroxyphenyl 6-deoxy-α-L-talopyranoside
0.000807676	-4.2255	0.00532834	306	down	B;C	(6RS,10RS)-6,10-dimethylbicyclo[4.4.0]dec-1-en-3-one
0.0208433	-1.67162	0.0438335	310	down	B;C	Xylariolide C
0.0228044	-3.26637	0.0463888	322	down	B;C	Chaxalactin B
0.00167728	-1.4726	0.0078301	323	down	B;C	Arachidic acid
6.09009e-05	-4.7438	0.0015706	324	down	B;C	4-hydroxy-6-[2-(2-methyl-1,2,4a,5,6,7,8,8a-octahydronaphthalen-1-yl)ethyl]oxan-2-one
0.0149967	-3.50933	0.0348265	331	down	D	Aspergiloid D
0.00161256	-5.49225	0.00782291	339	down	D	Welwitschianic acid
0.0243578	-3.34058	0.0483212	344	down	D	NP-003553
0.000589291	-4.1271	0.00487389	346	down	D	Fascicularone H
0.00149189	-3.2367	0.00746657	348	down	D	(4aS,5R,6S,8aS)-5-[(3E)-5-methoxy-3-methyl-5-oxopent-3-en-1-yl]-5,6,8a-trimethyl-3,4,4a,5,6,7,8,8a-octahydronaphthalene-1-carboxylic acid
0.00226119	-5.32593	0.0093108	356	down	E	Tricetamide
0.0146221	-2.70899	0.0342815	357	down	E	Trans-1-hydroxy-3-(4-hydroxyphenyl)-4-isobutylpyrrolidine-2,5-dione
0.000139781	-3.93526	0.0022831	358	down	E	Terreusinol
0.00214542	-7.96386	0.00898508	359	down	E	Terezine M
6.82046e-05	-2.30199	0.00167101	360	down	E	Terezine H
0.00470924	-6.28886	0.0152112	364	down	E	Speradine B
2.02393e-05	-5.36389	0.000803193	365	down	E	Spenolimycin
0.000316482	-2.4964	0.00362883	370	down	E	Serpulanine C
0.00162844	-4.28861	0.00782291	371	down	E	Serpulanine B
0.000644756	-2.95407	0.00493899	372	down	E	Secimide
0.000958093	-2.70216	0.00557702	373	down	E	Santacruzamate A
0.00472221	-1.92732	0.0152112	375	down	E	quinolone
0.000861057	-1.66538	0.00541175	380	down	E	Pestalotiopamide A
0.0171854	-4.60173	0.0389854	381	down	E	Penipyridone E
0.00146364	-3.11505	0.00746657	384	down	E	Peniamidone C
0.000772736	-5.43056	0.00529714	385	down	E	Paecilomycone C
0.0129682	-3.1894	0.0308466	386	down	E	P-Hydroxybenzamide
0.000873232	-2.6267	0.00541625	387	down	E	Oximoaspergillimide
0.000967442	-2.30912	0.00557702	388	down	E	Obscurolide A2
0.000205801	-4.11393	0.00280909	392	down	E	N1,N7-bis-(2,3-dihydroxybenzoyl)norpermidine
0.00478067	-2.10615	0.0152112	398	down	E	N-(3-hydroxy-pentanoyl)-homoserine lactone
0.00174551	-1.46372	0.00806889	403	down	E	Luteoride D
2.13092e-05	-3.45934	0.000803193	406	down	E	Kirkamide
7.92132e-05	-5.00662	0.00170061	408	down	E	JBIR-111
0.00101261	-5.11749	0.00576951	412	down	E	Hunanamycin A
0.00422151	-2.73186	0.0141681	413	down	E	hexobarbital
0.000144467	-4.18884	0.00228352	414	down	E	Geralcin A
0.000915224	-5.94478	0.00546902	418	down	E	Elaiomycin D
0.021238	-1.24771	0.0444726	421	down	E	Deisovaleryl-blastmycin
0.000158739	-3.16972	0.00239543	424	down	E	Cyclotryprostatin A
0.00159452	-1.3669	0.00781317	425	down	E	Curvupallide A
0.000415251	-3.16398	0.00383249	427	down	E	Confluenine A
0.000901469	-3.39095	0.00545333	428	down	E	Chaetoindicin C
0.000252103	-1.91381	0.00308826	430	down	E	Brevioxime
0.00647961	-4.1767	0.0183526	433	down	E	Boholamide A
0.000100003	-2.97513	0.00181408	435	down	E	Bohemamine C
2.58312e-05	-5.29293	0.000904092	436	down	E	bengamide E
1.92743e-05	-4.88665	0.000803193	437	down	E	Bacillcoumacin G
0.0114723	-2.69875	0.0288279	438	down	E	Bacillcoumacin A
0.00441402	-7.60418	0.0147134	442	down	E	Anthcolorin A
0.00539711	-2.1519	0.0166326	445	down	E	Adenine
0.00382298	-2.09365	0.013192	446	down	E	[(3S,5R,7aS,11aS)-5-Hexyldecahydro-1H-pyrrolo[2,1-j]quinolin-3-yl]methanol
0.00612474	-3.97251	0.0178791	448	down	E	7-hydroxy-3-methoxyviridicatin
0.000734804	-2.47738	0.00529714	449	down	E	6-(piperidin-2-yl)DAPG
0.00255141	-2.01078	0.0100822	451	down	E	5'-deoxyguanosine
0.000324101	-3.23499	0.00362883	452	down	E	4R-Hydroxyhomoanatoxin-A
0.00329179	-1.58802	0.0118123	456	down	E	1,5-DAN
0.00033326	-2.77179	0.00362883	457	down	E	(±)-Isoalternatine A
0.011833	-1.06415	0.0288952	461	down	E	(3S,4′S)-1-Methoxy-6′H-spiro[indole-3,2′-[10]oxa[5]azatricyclo[5.3.1.0~4,8~]undecane]-2,6′(1H)-dione
0.000233873	-2.44901	0.00304474	462	down	E	(1S,2R,8aS)-1,2-Dihydroxyindolizidine
0.00800045	-2.58498	0.0219007	464	down	E	(+)-Flavipucine
0.00639613	-1.8088	0.0182215	465	down	E	(+)-Febrifugine
0.011608	-3.64553	0.0288952	467	down	E	5,7-dioxa-12-azapentacyclo[10.6.1.0Â?,Âaâ°.0â´,â¸.0ÂaÂl,Âaâ¸]nonadeca-2,4(8),9,17-tetraene-15,16-diol
0.00207301	-3.63451	0.00898508	469	down	E	Tetrahydroindol 2
0.000106742	-5.73503	0.00181408	473	down	E	Pyrenoline B
0.0049944	-2.586	0.0157888	476	down	E	Penicisoquinoline
0.0247731	-1.39886	0.0489468	478	down	E	Ophiocoramide
0.00529918	-4.52511	0.0164342	480	down	E	Euhalothece-362
0.0154618	-1.48994	0.0354031	481	down	E	Epelsiban
0.00117167	-4.38461	0.00645074	483	down	E	Axinelline A
0.000842668	-3.76169	0.00541175	484	down	E	Asenjonamide C
0.00238249	-1.46342	0.00949121	485	down	E	Anthramycin
0.000645092	-4.63657	0.00493899	486	down	E	Actinospectacin
0.00213906	-3.7602	0.00898508	488	down	E	(-)-Agaridiol
0.00928693	-3.47988	0.0242053	490	down	E	2-amino-3-hydroxy-4-methoxybenzoic acid methyl ester
0.0598503	0.450189	0.097108	1	not-sig
0.146756	-0.294106	0.195147	2	not-sig
0.0743936	0.53081	0.112235	3	not-sig
0.146958	3.38773	0.195147	6	not-sig
0.067697	1.23443	0.105979	7	not-sig
0.238486	4.51568	0.290692	8	not-sig
0.104419	3.41793	0.149606	12	not-sig
0.142439	2.12138	0.190178	13	not-sig
0.0711004	-0.98217	0.109214	14	not-sig
0.825475	-0.0974254	0.846438	15	not-sig
0.83524	-0.0804909	0.854421	17	not-sig
0.21314	-0.939318	0.26433	18	not-sig
0.129244	1.73301	0.177394	21	not-sig
0.0858653	-2.83002	0.126348	23	not-sig
0.0796582	0.906992	0.119002	25	not-sig
0.136298	-0.29284	0.184491	26	not-sig
0.00335031	-0.833777	0.0118123	27	not-sig
0.841314	-0.0717888	0.858841	29	not-sig
0.492461	-0.280668	0.539835	30	not-sig
0.1018	-2.38741	0.146282	34	not-sig
0.000185576	0.739785	0.00267448	36	not-sig
0.00284789	-0.713305	0.0108466	37	not-sig
0.129887	-0.733656	0.177778	42	not-sig
0.0228157	-0.62558	0.0463888	47	not-sig
0.0703893	-0.612759	0.109214	48	not-sig
0.0538908	-0.664507	0.0901245	52	not-sig
0.0744415	1.51477	0.112235	53	not-sig
0.0346695	-2.53251	0.0636257	54	not-sig
0.821982	0.0447124	0.846158	55	not-sig
0.199021	4.36658	0.250695	57	not-sig
0.279976	0.998053	0.330575	58	not-sig
0.940672	-0.0186075	0.944527	60	not-sig
0.0655281	-0.728359	0.104515	61	not-sig
0.0665486	-0.618311	0.104515	62	not-sig
0.119349	1.82557	0.167567	64	not-sig
0.0494813	3.0434	0.083319	65	not-sig
0.125913	-4.35613	0.173308	66	not-sig
0.213622	0.68205	0.26433	69	not-sig
0.140908	-0.288346	0.189165	70	not-sig
0.0542071	-0.824151	0.0903452	72	not-sig
0.367769	0.449081	0.418113	73	not-sig
0.152668	1.84587	0.201637	74	not-sig
0.166052	7.7162	0.215824	75	not-sig
0.0292816	-2.85075	0.0562666	76	not-sig
0.0301358	2.40607	0.0572346	78	not-sig
0.0903542	0.371477	0.131375	80	not-sig
0.172512	1.02278	0.221866	82	not-sig
0.244398	1.67019	0.295692	83	not-sig
0.0715201	-1.67028	0.109515	84	not-sig
0.602495	-0.529165	0.643186	85	not-sig
0.0724465	1.91343	0.110245	86	not-sig
0.121995	0.852039	0.169815	88	not-sig
0.0283225	0.985556	0.0546378	89	not-sig
0.0485833	-2.90462	0.0824962	92	not-sig
0.693994	0.390737	0.726618	94	not-sig
0.0295408	-1.5328	0.056543	98	not-sig
0.147598	-0.97428	0.195468	99	not-sig
0.223364	4.27381	0.275689	101	not-sig
0.228824	0.686148	0.281012	103	not-sig
0.0655099	1.66496	0.104515	104	not-sig
0.123016	1.28337	0.170276	105	not-sig
0.10678	-1.46129	0.152543	107	not-sig
0.366423	-0.588368	0.417552	108	not-sig
0.140022	-0.393754	0.189011	109	not-sig
0.597994	-0.406972	0.639776	111	not-sig
0.171241	-1.81014	0.220811	113	not-sig
0.0709226	-0.946303	0.109214	116	not-sig
0.0682672	-2.6706	0.106532	117	not-sig
0.0435599	-1.48096	0.0762299	119	not-sig
0.470559	1.20077	0.522061	120	not-sig
0.044577	-1.81957	0.0774564	121	not-sig
0.578418	-0.437717	0.622912	123	not-sig
0.066333	-1.56477	0.104515	128	not-sig
0.258483	0.564393	0.306675	130	not-sig
0.238141	2.49013	0.290692	131	not-sig
0.613274	0.361432	0.649037	132	not-sig
0.47804	-0.442283	0.528757	135	not-sig
0.255179	-1.33732	0.303489	142	not-sig
0.271142	1.8922	0.320917	143	not-sig
0.0886052	1.28617	0.129216	144	not-sig
0.734269	-0.0806763	0.763889	145	not-sig
0.0483088	-1.57238	0.0824784	146	not-sig
0.0486559	-1.69494	0.0824962	152	not-sig
0.0413029	-1.73495	0.0735943	154	not-sig
0.0314282	-1.40388	0.0588165	160	not-sig
0.496715	0.767019	0.543282	161	not-sig
0.0597153	-1.12847	0.097108	163	not-sig
0.487617	-0.146712	0.535722	164	not-sig
0.2097	2.38379	0.261458	165	not-sig
0.133903	-1.02956	0.181752	170	not-sig
0.682741	-0.203444	0.716367	177	not-sig
0.029733	-2.69875	0.0566894	178	not-sig
0.0261265	-2.70908	0.0512079	179	not-sig
0.187614	-0.718546	0.238782	185	not-sig
0.187338	-0.676551	0.238782	187	not-sig
0.040878	-3.09038	0.073103	192	not-sig
0.938969	-0.0995438	0.944527	196	not-sig
0.114214	0.476786	0.161748	200	not-sig
0.470921	0.560344	0.522061	201	not-sig
0.825709	0.0489895	0.846438	202	not-sig
0.109276	-1.09459	0.155203	203	not-sig
0.200909	-0.877627	0.251778	204	not-sig
0.168823	-0.869842	0.218268	205	not-sig
0.0175977	-0.665888	0.0395544	206	not-sig
0.697943	0.105031	0.729194	207	not-sig
0.0432367	-1.14985	0.0762085	208	not-sig
0.0366984	-1.30684	0.0668483	209	not-sig
0.60963	0.234149	0.646578	210	not-sig
0.405426	-1.9316	0.456686	211	not-sig
0.290695	1.55906	0.34141	212	not-sig
0.450501	-2.3786	0.502837	213	not-sig
0.482675	-0.181405	0.532068	214	not-sig
0.309083	-0.224753	0.358039	215	not-sig
0.857163	0.084691	0.873201	216	not-sig
0.0845749	0.525319	0.124824	217	not-sig
0.346199	2.89782	0.395425	218	not-sig
0.141869	0.60139	0.189934	219	not-sig
0.0448344	-1.87378	0.0776285	221	not-sig
0.583839	0.316337	0.627371	223	not-sig
0.534842	-0.0356916	0.581092	224	not-sig
0.311733	-0.953751	0.360258	225	not-sig
0.0394144	-0.546811	0.071004	231	not-sig
0.301265	0.284547	0.34981	237	not-sig
0.0625739	1.01504	0.101192	238	not-sig
0.22857	0.258213	0.281012	239	not-sig
0.252162	-1.61685	0.302102	240	not-sig
0.0281109	0.56629	0.054444	242	not-sig
0.0202954	-0.800613	0.0436173	254	not-sig
0.0953783	-0.551645	0.13827	256	not-sig
0.190533	-1.85212	0.241868	257	not-sig
0.0662643	0.399118	0.104515	259	not-sig
0.425973	-0.197493	0.478721	260	not-sig
0.341353	-1.11266	0.391717	261	not-sig
0.21253	1.95295	0.264313	262	not-sig
0.380967	-0.934041	0.431117	264	not-sig
0.00373772	-0.987039	0.0129892	269	not-sig
0.0481082	-4.75526	0.0824232	271	not-sig
0.165801	-0.758697	0.215824	272	not-sig
0.117861	-0.485976	0.165954	273	not-sig
0.296341	-0.314685	0.345732	275	not-sig
0.673652	-0.345313	0.708513	277	not-sig
0.288971	0.583007	0.340374	279	not-sig
0.759382	0.24008	0.788341	282	not-sig
0.0518351	1.50363	0.0869835	284	not-sig
0.0663462	0.468497	0.104515	285	not-sig
0.231096	2.08113	0.283093	286	not-sig
0.712811	0.554229	0.743144	287	not-sig
0.469852	-0.308782	0.522061	290	not-sig
0.0423364	-0.928879	0.0751624	291	not-sig
0.0881247	-1.02263	0.128899	294	not-sig
0.250437	0.848567	0.30077	297	not-sig
0.0314488	-2.39256	0.0588165	298	not-sig
0.437619	-0.674291	0.489574	302	not-sig
0.0813201	1.13252	0.121115	303	not-sig
0.242632	0.278353	0.294282	304	not-sig
0.16427	4.04725	0.214646	305	not-sig
0.607289	-0.614469	0.645492	307	not-sig
0.0991137	2.76119	0.14284	308	not-sig
0.640387	1.24544	0.676271	309	not-sig
0.249581	-0.925909	0.300478	311	not-sig
0.0342447	-3.27625	0.0631093	313	not-sig
0.0661168	-2.19815	0.104515	314	not-sig
0.131808	2.72737	0.179405	315	not-sig
0.29616	2.78727	0.345732	317	not-sig
0.338269	1.46553	0.389089	318	not-sig
0.240422	6.50158	0.292325	319	not-sig
0.195435	5.24693	0.246812	320	not-sig
0.130301	-0.925777	0.177848	321	not-sig
0.155936	1.20371	0.204849	325	not-sig
0.673811	0.0755012	0.708513	326	not-sig
0.0310875	3.06979	0.058779	327	not-sig
0.298862	-3.42654	0.347844	328	not-sig
0.116702	2.15545	0.164795	329	not-sig
0.483205	0.140864	0.532068	332	not-sig
0.247105	-0.624816	0.29823	333	not-sig
0.0355844	-4.7005	0.065061	334	not-sig
0.122262	0.388012	0.169815	336	not-sig
0.00333004	0.657943	0.0118123	337	not-sig
0.181067	1.22464	0.231652	338	not-sig
0.572328	-0.280203	0.619075	340	not-sig
0.578361	0.557619	0.622912	341	not-sig
0.523969	-0.642672	0.570544	342	not-sig
0.345299	0.238941	0.395319	343	not-sig
0.12492	-2.28483	0.172424	345	not-sig
0.154169	1.28151	0.203072	347	not-sig
0.0743066	-2.89039	0.112235	349	not-sig
0.784726	0.139351	0.81293	350	not-sig
0.956965	0.0320465	0.958922	351	not-sig
0.890517	-0.164072	0.903423	352	not-sig
0.0440607	-2.73472	0.0768318	353	not-sig
0.201685	-1.23558	0.252107	354	not-sig
0.10737	3.29629	0.152939	355	not-sig
0.877239	0.0409222	0.891799	361	not-sig
0.15937	1.52819	0.2088	362	not-sig
0.0255761	1.13528	0.0503305	363	not-sig
0.0709909	-4.98989	0.109214	367	not-sig
0.0720566	0.432792	0.109993	368	not-sig
0.547142	-0.841066	0.59314	374	not-sig
0.191176	0.285322	0.242058	376	not-sig
0.0827941	-1.91721	0.122937	378	not-sig
0.00508009	-0.943691	0.0159567	379	not-sig
0.0434999	-2.45376	0.0762299	382	not-sig
0.0567062	-2.02313	0.0932418	383	not-sig
0.122336	-0.45661	0.169815	390	not-sig
0.892438	-0.0318898	0.903501	391	not-sig
0.508653	0.11149	0.5551	393	not-sig
0.426941	1.04807	0.478721	394	not-sig
0.0880666	-2.63459	0.128899	395	not-sig
0.370155	-0.209382	0.419852	396	not-sig
0.0792189	-0.726487	0.118707	397	not-sig
0.908598	-0.00274847	0.917965	399	not-sig
0.0790416	-0.974896	0.118707	400	not-sig
0.0340496	-2.01197	0.0631093	401	not-sig
0.064906	0.445598	0.104275	402	not-sig
0.607262	-0.230769	0.645492	404	not-sig
0.0973469	-0.637088	0.140708	405	not-sig
0.0311889	-0.808076	0.058779	407	not-sig
0.0384105	-3.78037	0.069708	409	not-sig
0.0631337	0.468269	0.101762	410	not-sig
0.0218139	0.372116	0.044911	411	not-sig
0.0831739	-1.39024	0.123128	415	not-sig
0.0197209	0.585122	0.0430496	416	not-sig
0.0342593	-1.87311	0.0631093	417	not-sig
0.597483	0.161511	0.639776	419	not-sig
0.911369	-0.0770028	0.91887	423	not-sig
0.0273669	-2.47772	0.0534255	426	not-sig
0.337821	-2.50747	0.389089	429	not-sig
0.175111	-2.1613	0.224619	431	not-sig
0.0553805	-2.73071	0.0916772	432	not-sig
0.0431399	-2.06751	0.0762085	434	not-sig
0.046447	-0.493516	0.0798562	439	not-sig
0.0280374	1.31198	0.054444	440	not-sig
0.0705425	-2.51536	0.109214	441	not-sig
0.0585023	0.97933	0.0955538	443	not-sig
0.0031945	0.847688	0.0115948	444	not-sig
0.0402851	0.548153	0.0723067	447	not-sig
0.00191483	-0.737389	0.00852971	450	not-sig
0.252896	-1.03438	0.302241	453	not-sig
0.0320634	-5.39124	0.0597379	454	not-sig
0.140451	-2.33283	0.189068	455	not-sig
0.168701	-1.9786	0.218268	458	not-sig
0.796222	0.0637525	0.823099	459	not-sig
0.0455536	0.678588	0.0785959	460	not-sig
0.396809	-1.04586	0.44801	463	not-sig
0.961283	-0.0465973	0.961283	466	not-sig
0.0391587	-1.67898	0.0708036	468	not-sig
0.253888	-0.189756	0.302689	470	not-sig
0.0550172	-3.20701	0.0913845	471	not-sig
0.0558998	-2.58709	0.0922252	472	not-sig
0.291244	-0.294482	0.34141	474	not-sig
0.0577497	0.570342	0.09464	475	not-sig
0.809609	0.0560599	0.835175	477	not-sig
0.119963	1.70961	0.167949	479	not-sig
0.0494575	-2.03439	0.083319	487	not-sig
0.200279	-0.361183	0.251632	489	not-sig

## Sheet: PA-CG VS LA-CG
pvalue	logFC	adj.P.Val	No.	type	Tags	name
0.00224413	2.23484	0.034999	2	up	A	Cori ester (α-anomer)
0.00400729	3.80597	0.0440908	18	up	A;B	PS(O-18:0/18:3(6Z,9Z,12Z))
0.00038675	4.38249	0.0145775	19	up	A;B	PS(O-16:0/20:2(11Z,14Z))
0.000946531	4.43358	0.02319	22	up	A;B	Persenone C
1.37138e-05	4.93131	0.00335989	24	up	A;B	PE(18:3(6Z,9Z,12Z)/0:0)
0.000417805	1.5547	0.0146232	29	up	A;B	PE(16:0/18:2(9Z,12Z))
0.00334721	2.16745	0.0426464	30	up	A;B	PE(15:0/18:2(9Z,12Z))
0.00628302	2.49397	0.0480783	36	up	A;B	PC(18:2(9Z,12E)/17:2(9Z,11E))
0.00753474	2.8177	0.0485706	42	up	A;B	PC(16:0/20:5(5Z,8Z,11Z,14Z,17Z))
0.0042416	2.178	0.0448392	46	up	A;B	Oleamide
0.0022002	2.61797	0.034999	52	up	A;B	N-(15-methyl-hexadecanoyl) glycine
0.000779543	3.51026	0.0212209	67	up	A;B	DG(18:3(6Z,9Z,12Z)/16:0/0:0)[iso2]
0.00254549	3.45042	0.036685	68	up	A;B	DG(16:1(9Z)/20:4(5Z,8Z,11Z,14Z)/0:0)[iso2]
0.00803281	1.47456	0.0498237	95	up	A;B	(4E,8E,9Me-d19:2)sphingosine
0.00142631	3.09194	0.0279557	99	up	A;B	PS(O-18:0/18:3(6Z,9Z,12Z))
0.00638108	3.75313	0.0480783	108	up	A;B	Ceriporic acid B
0.000722783	4.00118	0.0208331	140	up	A;B	Himeic acid F
0.00715135	1.03708	0.0485706	159	up	A;B	24-hydroxy-10Z-tetracosenoic acid
0.00374047	1.7525	0.0426464	162	up	A;B	2-hydroxy-eicosanoic acid
0.00487516	1.82422	0.0468232	184	up	A;C	Ganoluciduone B
0.00235707	3.28275	0.034999	211	up	A;E	Juglomycin C amide
0.00371956	3.16783	0.0426464	225	up	B	Natalenamide C
0.00541646	2.72868	0.0480783	237	up	B	Indole-3-acetic acid
0.00638476	1.38256	0.0480783	239	up	B	DL-Histidine
0.0043009	1.8092	0.0448392	242	up	B	D-(+)-Tryptophan
7.22098e-05	1.38223	0.00707656	298	up	B;C	7E,10-undecadien-4-olide
0.0034935	1.53384	0.0426464	368	up	E	Skatole
0.0049632	1.01912	0.0468232	390	up	E	NP-001346
0.00686833	1.68615	0.0480783	402	up	E	Methyleneoxindole
0.00513551	1.70789	0.0474792	410	up	E	Indole
0.00211889	4.11254	0.034999	423	up	E	Cyclotryprostatin F
0.00570461	1.04253	0.0480783	442	up	E	Anthcolorin A
0.00684761	1.74171	0.0480783	447	up	E	9,9a-Dihydronaphtho[2,3-c][1,2]oxazol-3(1H)-one
0.00316869	3.13322	0.0426464	468	up	E	Triticone D
0.00129708	-4.77714	0.026482	50	down	A;B	N-(2E,7Z-tetradecadienoyl)-homoserine lactone
0.00121184	-2.57456	0.026482	51	down	A;B	N-(2-phenoxy-ethyl) arachidonoyl amine
5.66501e-05	-2.13959	0.00693964	70	down	A;B	Cer(d18:2/16:0)
1.59038e-06	-4.51865	0.000779287	90	down	A;B	12R,13S-epoxy-9S-hydroxy-10E-octadecenoic acid
0.000337327	-2.28415	0.0143933	109	down	A;B	Cer(d14:1(4E)/20:0(2OH))
0.00180021	-4.89994	0.033927	112	down	A;B	20:2(5Z,9Z)(11Me,15Me,19Me)
0.00235171	-4.48636	0.034999	125	down	A;B	Penicitide B
0.00763252	-1.34917	0.0485706	152	down	A;B	9R-HODE
0.00125516	-3.21671	0.026482	155	down	A;B	9,13-DiHOME(10)
0.00730326	-4.61136	0.0485706	156	down	A;B	9,10,11-trihydroxy-12Z-octadecenoic acid
0.00648049	-5.1415	0.0480783	170	down	A;B	12,13-DiHOME(9)
0.0045732	-1.7455	0.0466847	195	down	A;C	Stoloniferone H
0.00126854	-4.53342	0.026482	205	down	A;D	Talumarin A
0.000236774	-1.38491	0.0128911	247	down	B	Blasticidin H
0.00494769	-2.03376	0.0468232	252	down	B	alpha-carboxyethylhydroxychroman glutamine
0.00374243	-3.40891	0.0426464	265	down	B	Valinopine
0.00627917	-3.28247	0.0480783	274	down	B	Farinomalein
0.00658206	-1.07706	0.0480783	290	down	B;C	Myrotheciumone B
0.000199331	-2.14232	0.0127624	292	down	B;C	Laingolide
0.00677152	-3.737	0.0480783	294	down	B;C	Dimerostin
0.00760422	-2.11494	0.0485706	326	down	B;C	(E)-2-(1,5-dihydroxypent-2-en-2-yl)-3-(hydroxymethyl)cyclopent-2-enone
0.000208366	-2.69387	0.0127624	327	down	C	Ficine
0.00496899	-1.29028	0.0468232	371	down	E	Serpulanine B
0.00234439	-5.64508	0.034999	378	down	E	Pirisudanol
0.000352488	-1.63548	0.0143933	380	down	E	Pestalotiopamide A
0.00649949	-2.65835	0.0480783	396	down	E	N-acetyl-β-oxotryptamine
0.00356699	-2.94521	0.0426464	398	down	E	N-(3-hydroxy-pentanoyl)-homoserine lactone
0.00752892	-5.03912	0.0485706	401	down	E	Mortivinacin C
0.00683872	-1.12624	0.0480783	438	down	E	Bacillcoumacin A
0.00569805	-1.77303	0.0480783	466	down	E	3097-B2
0.000311656	-4.17364	0.0143933	469	down	E	Tetrahydroindol 2
0.000540504	-4.10779	0.0176565	476	down	E	Penicisoquinoline
0.00569656	-1.9159	0.0480783	477	down	E	pantetheine
0.000588063	-3.80894	0.0180094	484	down	E	Asenjonamide C
0.000181546	-3.73866	0.0127624	488	down	E	(-)-Agaridiol
0.000925008	-1.8069	0.02319	490	down	E	2-amino-3-hydroxy-4-methoxybenzoic acid methyl ester
0.00728027	0.272589	0.0485706	1	not-sig
0.762595	-0.0900185	0.812329	3	not-sig
0.0159856	1.39773	0.0699368	4	not-sig
0.0492767	0.631639	0.117212	5	not-sig
0.21535	-0.933205	0.328424	6	not-sig
0.159545	0.603417	0.261461	7	not-sig
0.0969762	0.123042	0.188565	8	not-sig
0.0154879	2.55848	0.0699368	9	not-sig
0.164197	-2.04023	0.267297	10	not-sig
0.531618	-0.677932	0.621701	11	not-sig
0.0463833	-1.22022	0.113639	12	not-sig
0.219518	-0.867113	0.331987	13	not-sig
0.0981819	-0.82947	0.190155	14	not-sig
0.698196	-0.306073	0.76536	15	not-sig
0.0744593	-5.12333	0.154598	16	not-sig
0.030691	2.78338	0.095181	17	not-sig
0.0366452	-0.344746	0.100877	20	not-sig
0.242883	-0.501672	0.354204	21	not-sig
0.111458	2.44294	0.206805	23	not-sig
0.00953432	2.0911	0.0530889	25	not-sig
0.450909	0.29968	0.549615	26	not-sig
0.0228112	1.44345	0.0834141	27	not-sig
0.0365295	1.35227	0.100877	28	not-sig
0.00203484	0.82592	0.034999	31	not-sig
0.920295	0.0219335	0.93557	32	not-sig
0.0183097	0.705125	0.0752822	33	not-sig
0.0283284	5.14848	0.0895544	34	not-sig
0.0238323	3.87398	0.0840131	35	not-sig
0.0126645	0.67735	0.0639751	37	not-sig
0.00905075	3.25901	0.0521749	38	not-sig
0.0226705	5.70768	0.0834141	39	not-sig
0.0269578	2.82361	0.0891616	40	not-sig
0.0297806	3.54269	0.0929457	41	not-sig
0.0468654	4.18171	0.113683	43	not-sig
0.125851	-0.38104	0.229245	44	not-sig
0.238214	1.5035	0.348432	45	not-sig
0.308961	-0.0965252	0.41477	47	not-sig
0.6852	-0.226513	0.756189	48	not-sig
0.215822	-1.48659	0.328424	49	not-sig
0.203015	-0.87151	0.312821	53	not-sig
0.027072	-3.39151	0.0891616	54	not-sig
0.714593	-0.0423925	0.777969	55	not-sig
0.900221	-0.101598	0.920894	56	not-sig
0.745021	0.137599	0.798819	57	not-sig
0.130755	0.151788	0.231693	58	not-sig
0.0509126	0.719292	0.119938	59	not-sig
0.530363	-0.15858	0.621701	60	not-sig
0.0196936	-0.41401	0.0753896	61	not-sig
0.01941	-0.408593	0.0753896	62	not-sig
0.0158882	0.590107	0.0699368	63	not-sig
0.143608	-1.14221	0.247011	64	not-sig
0.16201	0.34558	0.264617	65	not-sig
0.150641	-3.83418	0.250217	66	not-sig
0.521542	-0.496712	0.617338	69	not-sig
0.806604	0.0347535	0.84997	71	not-sig
0.034494	-0.378367	0.099424	72	not-sig
0.50292	-0.124056	0.600029	73	not-sig
0.237139	-0.47472	0.348432	74	not-sig
0.0324668	-0.512229	0.0964166	75	not-sig
0.540062	-0.937288	0.628576	76	not-sig
0.0171049	-1.82662	0.073521	77	not-sig
0.749698	0.187862	0.802079	78	not-sig
0.74036	0.204626	0.79731	79	not-sig
0.127747	-0.325398	0.230982	80	not-sig
0.756466	0.210981	0.807556	81	not-sig
0.985727	0.00488375	0.991799	82	not-sig
0.255533	-0.901701	0.365047	83	not-sig
0.071491	0.730675	0.150346	84	not-sig
0.0396586	-6.3286	0.104709	85	not-sig
0.866285	-0.118206	0.90123	86	not-sig
0.673859	0.106688	0.748732	87	not-sig
0.0719109	-1.01806	0.150583	88	not-sig
0.356891	0.27179	0.461267	89	not-sig
0.148948	1.37371	0.249094	91	not-sig
0.143669	-3.92507	0.247011	92	not-sig
0.0425432	0.972631	0.108011	93	not-sig
0.039668	2.70606	0.104709	94	not-sig
0.187882	-2.89869	0.296975	96	not-sig
0.0694275	-0.944477	0.149208	97	not-sig
0.815403	-0.0906252	0.857398	98	not-sig
0.0314923	1.84989	0.0952546	100	not-sig
0.00368078	-0.422349	0.0426464	101	not-sig
0.572507	0.457272	0.661624	102	not-sig
0.0664746	-1.21118	0.144767	103	not-sig
0.0994451	-0.432969	0.191843	104	not-sig
0.146788	1.16448	0.248133	105	not-sig
0.00621349	-0.882751	0.0480783	106	not-sig
0.108653	-3.57055	0.204769	107	not-sig
0.682166	-0.269066	0.75454	110	not-sig
0.0641297	2.37951	0.141372	111	not-sig
0.26811	0.896124	0.377806	113	not-sig
0.0282127	1.91093	0.0895544	114	not-sig
0.0310805	-0.848602	0.0951839	115	not-sig
0.23638	-0.461832	0.348432	116	not-sig
0.19167	1.55935	0.301021	117	not-sig
0.0379844	-0.375401	0.102831	118	not-sig
0.0371234	-1.82406	0.101623	119	not-sig
0.0274763	1.98501	0.0891616	120	not-sig
0.318447	-0.592646	0.426336	121	not-sig
0.10342	0.990932	0.197182	122	not-sig
0.579998	0.188522	0.665572	123	not-sig
0.78401	-0.241233	0.82973	124	not-sig
0.0147998	5.44685	0.0687459	126	not-sig
0.0920845	-0.196738	0.181947	127	not-sig
0.257719	-0.618457	0.366036	128	not-sig
0.0708115	1.28391	0.149559	129	not-sig
0.908951	0.0413064	0.925959	130	not-sig
0.0106859	-1.5315	0.0581787	131	not-sig
0.0123199	-1.22248	0.0633118	132	not-sig
0.385087	-0.175015	0.489344	133	not-sig
0.582044	-0.667027	0.666359	134	not-sig
0.0318468	-0.998068	0.0957359	135	not-sig
0.0184502	-2.65757	0.0752822	136	not-sig
0.38717	0.320369	0.490215	137	not-sig
0.0203121	-0.532829	0.075509	138	not-sig
0.0159856	1.39773	0.0699368	139	not-sig
0.159317	0.277346	0.261461	141	not-sig
0.137468	1.7606	0.241431	142	not-sig
2.59168e-05	0.755241	0.00423308	143	not-sig
0.672913	-0.138611	0.748732	144	not-sig
0.879834	-0.0327457	0.911456	145	not-sig
0.0352919	-0.958578	0.0999599	146	not-sig
0.357717	0.279058	0.461267	147	not-sig
0.244199	0.947977	0.355067	148	not-sig
0.0404504	-0.216987	0.105429	149	not-sig
0.027982	2.2889	0.0895544	150	not-sig
0.222187	1.08606	0.333963	151	not-sig
0.50329	0.489357	0.600029	153	not-sig
0.423749	-0.219837	0.525664	154	not-sig
0.0272161	-1.32521	0.0891616	157	not-sig
0.246753	0.410977	0.3567	158	not-sig
0.257365	-0.784617	0.366036	160	not-sig
0.0177029	-1.17674	0.0752822	161	not-sig
0.231094	-0.151887	0.346288	163	not-sig
0.944358	-0.0428753	0.958044	164	not-sig
0.149884	-0.534874	0.249807	165	not-sig
0.0267311	1.93232	0.0891616	166	not-sig
0.0482297	0.945814	0.116173	167	not-sig
0.356378	-0.737126	0.461267	168	not-sig
0.024318	2.08367	0.0851131	169	not-sig
0.281572	1.05586	0.389747	171	not-sig
0.044618	1.77808	0.112117	172	not-sig
0.385483	-0.169121	0.489344	173	not-sig
0.403265	0.597923	0.505371	174	not-sig
0.0492767	0.631639	0.117212	175	not-sig
0.217047	-1.21303	0.329266	176	not-sig
0.501012	0.186493	0.600029	177	not-sig
0.186662	1.20809	0.296001	178	not-sig
0.445511	0.568182	0.545751	179	not-sig
0.687532	0.172601	0.757058	180	not-sig
0.367672	0.250008	0.471621	181	not-sig
0.719155	0.114369	0.779615	182	not-sig
0.066348	-1.6747	0.144767	183	not-sig
0.151293	-1.29224	0.250451	185	not-sig
0.00404916	-0.688461	0.0440908	186	not-sig
0.00864789	0.512073	0.0516764	187	not-sig
0.0342211	2.21595	0.0992209	188	not-sig
0.907779	-0.167986	0.925959	189	not-sig
0.0155391	-1.22304	0.0699368	190	not-sig
0.736488	0.147659	0.794888	191	not-sig
0.0113322	-1.90487	0.0597075	192	not-sig
0.196198	0.560958	0.304201	193	not-sig
0.174899	-2.86844	0.280986	194	not-sig
0.429939	0.857948	0.531996	196	not-sig
0.252429	-0.403742	0.361667	197	not-sig
0.714835	-0.148953	0.777969	198	not-sig
0.0768518	-0.356076	0.156906	199	not-sig
0.00832468	0.785388	0.0503592	200	not-sig
0.351957	-0.737621	0.459891	201	not-sig
0.129044	0.321848	0.231617	202	not-sig
0.339851	0.525635	0.449611	203	not-sig
0.0314356	-2.63048	0.0952546	204	not-sig
0.0330645	0.575209	0.0972759	206	not-sig
0.284381	0.312515	0.391844	207	not-sig
0.823436	0.0770442	0.86399	208	not-sig
0.0462233	0.605567	0.113639	209	not-sig
0.355121	-0.459396	0.461267	210	not-sig
0.0332907	-0.399017	0.0972759	212	not-sig
0.0378609	-2.14468	0.102831	213	not-sig
0.733283	-0.076919	0.793176	214	not-sig
0.528117	-0.126666	0.620569	215	not-sig
0.616505	-0.225489	0.700899	216	not-sig
0.50992	-0.114568	0.606459	217	not-sig
0.00879134	-0.51138	0.0519007	218	not-sig
0.471724	-0.158881	0.567924	219	not-sig
0.0505465	-2.73365	0.119651	220	not-sig
0.0198594	-3.01038	0.0754348	221	not-sig
0.0121865	4.81794	0.0633118	222	not-sig
0.127112	1.02179	0.230685	223	not-sig
0.0321916	0.885001	0.0961823	224	not-sig
0.0309207	-3.10184	0.0951839	226	not-sig
0.221438	1.06635	0.33386	227	not-sig
0.576783	-0.149801	0.663436	228	not-sig
0.027349	0.95498	0.0891616	229	not-sig
0.39312	-0.299354	0.496466	230	not-sig
0.124461	0.271716	0.22756	231	not-sig
0.0191901	3.52323	0.0753896	232	not-sig
0.742772	-0.12661	0.798154	233	not-sig
0.35312	0.467177	0.460183	234	not-sig
0.522847	0.2391	0.617338	235	not-sig
0.396931	0.221674	0.498708	236	not-sig
0.407394	-0.325963	0.509243	238	not-sig
0.0623667	-3.59394	0.139542	240	not-sig
0.641035	0.274335	0.722086	241	not-sig
0.0360229	-2.63706	0.100864	243	not-sig
0.143651	-0.406416	0.247011	244	not-sig
0.0413353	2.75906	0.106063	245	not-sig
0.693813	0.151633	0.762261	246	not-sig
0.0141401	-3.11804	0.0683338	248	not-sig
0.0573997	1.58203	0.129612	249	not-sig
0.194351	0.395309	0.304038	250	not-sig
0.0460918	-1.24405	0.113639	251	not-sig
0.237999	-1.1043	0.348432	253	not-sig
0.621275	0.0447616	0.704687	254	not-sig
0.0412802	-2.38843	0.106063	255	not-sig
0.128572	1.80866	0.231617	256	not-sig
0.130734	2.34134	0.231693	257	not-sig
0.148153	0.822237	0.248613	258	not-sig
0.679979	-0.0620369	0.753823	259	not-sig
0.167556	-0.347012	0.270966	260	not-sig
0.0920872	1.11441	0.181947	261	not-sig
0.351129	-0.194575	0.459891	262	not-sig
0.0108952	1.71393	0.0582103	263	not-sig
0.774252	0.274413	0.821176	264	not-sig
0.147361	0.447852	0.248133	266	not-sig
0.0835228	-2.86564	0.167046	267	not-sig
0.0203412	-2.05308	0.075509	268	not-sig
0.703223	0.110098	0.76915	269	not-sig
0.0109293	-1.56575	0.0582103	270	not-sig
0.0756933	3.77359	0.155839	271	not-sig
0.0397906	-6.80667	0.104709	272	not-sig
0.410661	-0.374303	0.51202	273	not-sig
0.482574	0.378084	0.579562	275	not-sig
0.0702478	-1.13059	0.149559	276	not-sig
0.277073	0.970981	0.386618	277	not-sig
0.023327	-2.83201	0.0838136	278	not-sig
0.322679	0.500196	0.430825	279	not-sig
0.0531312	1.30349	0.122803	280	not-sig
0.651255	0.14371	0.728573	281	not-sig
0.966329	0.030635	0.978309	282	not-sig
0.366651	-0.248815	0.471546	283	not-sig
0.103268	-1.21417	0.197182	284	not-sig
0.019034	3.12585	0.0753896	285	not-sig
0.526944	0.351359	0.620569	286	not-sig
0.0195482	0.542456	0.0753896	287	not-sig
0.279551	-0.460858	0.388045	288	not-sig
0.182073	-0.740696	0.289661	289	not-sig
0.0278951	-1.34593	0.0895544	291	not-sig
0.109874	-0.847461	0.206277	293	not-sig
0.0351718	-0.698272	0.0999599	295	not-sig
0.00900517	-0.824623	0.0521749	296	not-sig
0.131978	-0.637998	0.232623	297	not-sig
0.646164	-0.591275	0.724532	299	not-sig
0.145578	0.659714	0.247825	300	not-sig
0.341412	-0.20655	0.449611	301	not-sig
0.339628	0.871704	0.449611	302	not-sig
0.00285558	-0.341865	0.0399781	303	not-sig
0.277335	-0.253014	0.386618	304	not-sig
0.284687	-0.766312	0.391844	305	not-sig
0.643257	0.333467	0.722926	306	not-sig
0.98208	-0.0233662	0.990163	307	not-sig
0.378611	0.28509	0.484384	308	not-sig
0.394261	-0.410238	0.496627	309	not-sig
0.176293	-0.656075	0.282125	310	not-sig
0.536813	0.43375	0.626281	311	not-sig
0.0912114	-1.09758	0.181681	312	not-sig
0.11091	2.10723	0.206805	313	not-sig
0.521655	0.23581	0.617338	314	not-sig
0.467735	-0.170809	0.566758	315	not-sig
0.306154	-0.719346	0.412231	316	not-sig
0.0428385	0.379603	0.1082	317	not-sig
0.237367	-0.444792	0.348432	318	not-sig
0.291365	0.299921	0.396581	319	not-sig
0.890458	-0.0198619	0.918578	320	not-sig
0.415871	0.402258	0.5172	321	not-sig
0.157299	-0.406234	0.259517	322	not-sig
0.992428	0.00156203	0.994458	323	not-sig
0.258846	1.02713	0.366574	324	not-sig
0.459753	-0.206343	0.559004	325	not-sig
0.0179744	-2.17975	0.0752822	328	not-sig
0.441497	-0.726655	0.542189	329	not-sig
0.194832	-0.718578	0.304038	330	not-sig
0.249848	0.612037	0.359019	331	not-sig
0.196508	-0.361195	0.304201	332	not-sig
0.603441	0.240007	0.687642	333	not-sig
0.0693322	1.769	0.149208	334	not-sig
0.634941	-0.183297	0.716869	335	not-sig
0.165237	-0.327342	0.2681	336	not-sig
0.069198	-0.255773	0.149208	337	not-sig
0.0554211	-2.51684	0.126899	338	not-sig
0.104584	1.40577	0.198629	339	not-sig
0.836978	-0.0971498	0.873653	340	not-sig
0.112265	1.31787	0.206805	341	not-sig
0.17676	0.888219	0.282125	342	not-sig
0.139922	-0.46343	0.243126	343	not-sig
0.215571	0.579501	0.328424	344	not-sig
0.0254692	1.79879	0.0872719	345	not-sig
0.882137	-0.0464776	0.911914	346	not-sig
0.379956	-0.804646	0.48484	347	not-sig
0.112054	-0.619553	0.206805	348	not-sig
0.232212	1.47594	0.346901	349	not-sig
0.468443	-0.384884	0.566758	350	not-sig
0.542909	-0.358182	0.630392	351	not-sig
0.138636	2.06118	0.242484	352	not-sig
0.00922944	-4.44347	0.0525863	353	not-sig
0.43838	0.637391	0.539733	354	not-sig
0.0128328	1.57915	0.064164	355	not-sig
0.0946279	-1.63357	0.185471	356	not-sig
0.895023	-0.0373159	0.919669	357	not-sig
0.0387827	-2.64052	0.104415	358	not-sig
0.0809255	1.37151	0.162514	359	not-sig
0.0187115	-0.705437	0.0752822	360	not-sig
0.196799	-0.325762	0.304201	361	not-sig
0.471103	0.599296	0.567924	362	not-sig
0.306229	0.157095	0.412231	363	not-sig
0.878985	-0.399872	0.911456	364	not-sig
0.0398572	-0.723718	0.104709	365	not-sig
0.0632048	2.89384	0.140774	366	not-sig
0.0187437	1.03019	0.0752822	367	not-sig
0.0158168	3.59488	0.0699368	369	not-sig
0.769727	-0.183718	0.818148	370	not-sig
0.288964	-0.246399	0.395357	372	not-sig
0.0537256	0.612948	0.123594	373	not-sig
0.190256	-2.25102	0.299761	374	not-sig
0.130629	-0.68943	0.231693	375	not-sig
0.0148395	0.647502	0.0687459	376	not-sig
0.147205	1.14382	0.248133	377	not-sig
0.974296	0.00290998	0.98434	379	not-sig
0.0274667	4.19873	0.0891616	381	not-sig
0.0562369	-6.37829	0.128168	382	not-sig
0.0148716	1.97418	0.0687459	383	not-sig
0.0202338	-1.67138	0.075509	384	not-sig
0.0454353	1.63673	0.113012	385	not-sig
0.271517	-1.24936	0.381212	386	not-sig
0.899456	-0.0558985	0.920894	387	not-sig
0.0124039	-1.52926	0.0633118	388	not-sig
0.0248986	-0.880637	0.0863617	389	not-sig
0.0643385	-2.4282	0.141372	391	not-sig
0.014364	-2.13182	0.0683338	392	not-sig
0.716049	-0.0721273	0.777969	393	not-sig
0.0776457	3.33679	0.157869	394	not-sig
0.10686	2.27355	0.202167	395	not-sig
0.277734	0.455647	0.386618	397	not-sig
0.04142	0.159981	0.106063	399	not-sig
0.0749766	-0.962772	0.155015	400	not-sig
0.438396	-0.499196	0.539733	403	not-sig
0.0185795	0.315142	0.0752822	404	not-sig
0.449439	0.104822	0.54919	405	not-sig
0.139057	0.249606	0.242484	406	not-sig
0.303213	2.09514	0.410427	407	not-sig
0.0796677	-1.83549	0.161311	408	not-sig
0.00821092	-1.17204	0.0502919	409	not-sig
0.0467466	-0.27904	0.113683	411	not-sig
0.0164916	-0.431922	0.0715123	412	not-sig
0.172915	-0.360196	0.278712	413	not-sig
0.0362435	-3.35194	0.100877	414	not-sig
0.0452463	-1.49014	0.113012	415	not-sig
0.247506	-0.0821319	0.3567	416	not-sig
0.0093973	-2.40914	0.0529273	417	not-sig
0.895269	0.101352	0.919669	418	not-sig
0.236161	0.187246	0.348432	419	not-sig
0.0512986	-0.339811	0.120269	420	not-sig
0.594723	-0.158508	0.679288	421	not-sig
0.070599	0.605458	0.149559	422	not-sig
0.0333517	-3.97023	0.0972759	424	not-sig
0.0179943	0.675837	0.0752822	425	not-sig
0.837993	-0.053513	0.873653	426	not-sig
0.791254	0.0894287	0.835591	427	not-sig
0.0104917	-1.61695	0.0577634	428	not-sig
0.048366	-1.33139	0.116173	429	not-sig
0.28966	-0.572854	0.395357	430	not-sig
0.05732	-3.52707	0.129612	431	not-sig
0.268319	-3.188	0.377806	432	not-sig
0.0527412	2.12498	0.12248	433	not-sig
0.0232558	-2.95596	0.0838136	434	not-sig
0.0802869	0.514927	0.161895	435	not-sig
0.574516	-0.179323	0.662383	436	not-sig
0.07351	-1.96327	0.153276	437	not-sig
0.0192426	-1.89317	0.0753896	439	not-sig
0.0642798	1.30549	0.141372	440	not-sig
0.0273477	-3.1354	0.0891616	441	not-sig
0.632221	-0.119208	0.715446	443	not-sig
0.0143456	-0.541713	0.0683338	444	not-sig
0.2077	-0.35715	0.319038	445	not-sig
0.0132926	1.39071	0.0657918	446	not-sig
0.092542	-1.56194	0.182111	448	not-sig
0.235763	-0.276601	0.348432	449	not-sig
0.013717	-0.528685	0.0672135	450	not-sig
0.333246	-0.272136	0.443724	451	not-sig
0.0234371	-0.910242	0.0838136	452	not-sig
0.998913	0.000441554	0.998913	453	not-sig
0.145073	-2.23758	0.247825	454	not-sig
0.0516148	-4.14404	0.120435	455	not-sig
0.115466	-4.88818	0.211904	456	not-sig
0.288828	-0.261959	0.395357	457	not-sig
0.103002	2.57414	0.197182	458	not-sig
0.0702593	-2.19461	0.149559	459	not-sig
0.293613	-0.211367	0.398533	460	not-sig
0.98901	-0.00459964	0.993063	461	not-sig
0.342255	-1.64822	0.449611	462	not-sig
0.0968733	2.45445	0.188565	463	not-sig
0.111609	-1.18336	0.206805	464	not-sig
0.130977	0.952432	0.231693	465	not-sig
0.0602235	-3.34061	0.135365	467	not-sig
0.341363	0.125777	0.449611	470	not-sig
0.0767592	2.9219	0.156906	471	not-sig
0.247079	1.20079	0.3567	472	not-sig
0.0355375	1.60777	0.100077	473	not-sig
0.0399605	0.63193	0.104709	474	not-sig
0.653088	0.0922476	0.728959	475	not-sig
0.0291858	-1.65324	0.0916734	478	not-sig
0.830879	-0.108942	0.869937	479	not-sig
0.0346985	-3.32924	0.0994284	480	not-sig
0.00773747	0.646404	0.0486072	481	not-sig
0.14566	0.672233	0.247825	482	not-sig
0.0236047	-3.14647	0.0838136	483	not-sig
0.547718	-0.314071	0.634472	485	not-sig
0.0250273	-2.86535	0.0863617	486	not-sig
0.0415592	-2.16203	0.106063	487	not-sig
0.00560128	0.511275	0.0480783	489	not-sig

## Sheet: Y-ST VS M-ST
pvalue	logFC	adj.P.Val	No.	type	Tags	name
0.00299828	1.04677	0.0476906	79	up	A;B
0.00237302	2.04156	0.0465112	132	up	A;B
0.0020129	1.26225	0.0465112	155	up	A;B
0.00230176	1.76418	0.0465112	168	up	A;B
0.00229478	2.70454	0.0465112	223	up	B
0.00183413	3.11821	0.0465112	344	up	D
0.00226676	-1.97647	0.0465112	15	down	A;B
0.00309813	-1.98276	0.0476906	115	down	A;B
0.00316349	-2.84172	0.0476906	226	down	B
0.000498316	-2.73469	0.0256181	229	down	B
0.000741965	-2.04857	0.0279664	236	down	B
0.00264901	-1.22732	0.0476906	243	down	B
0.000597718	-2.23676	0.0256181	244	down	B
0.000627381	-3.51574	0.0256181	246	down	B
0.000331122	-2.7079	0.0256181	251	down	B
0.00015992	-3.99629	0.0256181	252	down	B
0.00321181	-1.91999	0.0476906	255	down	B
0.0026579	-3.25934	0.0476906	261	down	B
0.000403334	-2.14951	0.0256181	371	down	E
0.000418421	-2.97325	0.0256181	372	down	E
0.000193281	-2.3501	0.0256181	373	down	E
0.00284783	-2.52188	0.0476906	381	down	E
0.000359019	-4.37275	0.0256181	385	down	E
0.00153215	-3.7613	0.0465112	408	down	E
0.000247708	-4.18407	0.0256181	412	down	E
0.000371287	-3.08199	0.0256181	427	down	E
0.00055661	-2.21448	0.0256181	435	down	E
0.000834978	-4.17535	0.0292242	436	down	E
0.00314995	-1.77554	0.0476906	437	down	E
0.002033	-2.32868	0.0465112	449	down	E
0.00124975	-2.37857	0.0408252	457	down	E
0.00181874	-3.68486	0.0465112	473	down	E
0.00396881	0.796287	0.0555634	1	not-sig
0.884454	-0.0433885	0.920132	2	not-sig
0.0116656	-1.16692	0.0739414	3	not-sig
0.293728	0.386211	0.446977	4	not-sig
0.882447	-0.0310881	0.919998	5	not-sig
0.424551	1.4184	0.560727	6	not-sig
0.049739	-1.38052	0.152326	7	not-sig
0.734414	0.721224	0.81787	8	not-sig
0.0871672	0.731414	0.209846	9	not-sig
0.862168	0.171723	0.902925	10	not-sig
0.994691	0.00193875	0.994691	11	not-sig
0.4284	1.23256	0.561273	12	not-sig
0.443578	0.848001	0.568988	13	not-sig
0.0384262	2.32597	0.134492	14	not-sig
0.314323	0.185002	0.471003	16	not-sig
0.477857	-0.410498	0.594289	17	not-sig
0.944292	-0.0425465	0.963965	18	not-sig
0.407542	0.468091	0.55223	19	not-sig
0.474415	0.359422	0.5923	20	not-sig
0.416433	0.732903	0.559047	21	not-sig
0.0905647	1.60858	0.21438	22	not-sig
0.329593	-0.793461	0.483534	23	not-sig
0.23755	0.802325	0.389297	24	not-sig
0.0309949	0.587567	0.118381	25	not-sig
0.175299	0.220805	0.329105	26	not-sig
0.00806669	1.51237	0.0673844	27	not-sig
0.0511655	0.345298	0.15381	28	not-sig
0.707284	-0.170815	0.798546	29	not-sig
0.905216	-0.0494653	0.929886	30	not-sig
0.0324492	1.50116	0.120455	31	not-sig
0.0856018	1.46089	0.209846	32	not-sig
0.0259414	1.68126	0.112448	33	not-sig
0.413361	-0.542152	0.556447	34	not-sig
0.86087	0.0737482	0.902925	35	not-sig
0.00811363	-0.556388	0.0673844	36	not-sig
0.267445	0.299346	0.420026	37	not-sig
0.0585882	1.08181	0.170882	38	not-sig
0.197672	1.05313	0.343962	39	not-sig
0.131266	0.964571	0.270028	40	not-sig
0.110229	1.36028	0.241126	41	not-sig
0.960141	0.0162187	0.972043	42	not-sig
0.0146727	-1.63786	0.0809342	43	not-sig
0.0855058	-1.05769	0.209846	44	not-sig
0.00616127	1.46272	0.0634833	45	not-sig
0.0387119	-0.807002	0.134531	46	not-sig
0.0283751	1.42354	0.113966	47	not-sig
0.84161	0.116208	0.888769	48	not-sig
0.126218	0.64784	0.266581	49	not-sig
0.00222057	0.475603	0.0465112	50	not-sig
0.0394398	-1.597	0.135255	51	not-sig
0.0853242	-0.231687	0.209846	52	not-sig
0.388628	0.541239	0.535133	53	not-sig
0.368054	0.55471	0.519728	54	not-sig
0.43039	-0.353441	0.562376	55	not-sig
0.0460595	-0.625985	0.144674	56	not-sig
0.455099	2.16618	0.577072	57	not-sig
0.108767	0.425972	0.240071	58	not-sig
0.235487	0.253904	0.387541	59	not-sig
0.0971065	0.567844	0.221313	60	not-sig
0.358842	0.177368	0.512868	61	not-sig
0.479117	0.0956492	0.594347	62	not-sig
0.177222	1.82379	0.331446	63	not-sig
0.463692	0.676009	0.584086	64	not-sig
0.390975	0.808196	0.535133	65	not-sig
0.777961	-0.0461476	0.847114	66	not-sig
0.833645	-0.073575	0.884912	67	not-sig
0.0918177	0.468236	0.216301	68	not-sig
0.00468183	2.48578	0.0592485	69	not-sig
0.0422515	-0.846915	0.138404	70	not-sig
0.00778453	-0.438487	0.0673844	71	not-sig
0.390691	0.169123	0.535133	72	not-sig
0.0141913	2.35533	0.0808576	73	not-sig
0.424087	0.815892	0.560727	74	not-sig
0.436518	3.72247	0.565857	75	not-sig
0.455769	0.81348	0.577072	76	not-sig
0.00575794	1.58021	0.0629445	77	not-sig
0.101118	2.27267	0.228963	78	not-sig
0.588356	0.258361	0.693015	80	not-sig
0.0276894	1.34732	0.113966	81	not-sig
0.012083	-1.77804	0.0740086	82	not-sig
0.435162	1.16007	0.565857	83	not-sig
0.281394	0.548271	0.434962	84	not-sig
0.180641	1.9065	0.333208	85	not-sig
0.0109786	4.26995	0.0739414	86	not-sig
0.0222048	2.36552	0.103623	87	not-sig
0.565882	-0.108603	0.677951	88	not-sig
0.0701022	1.84647	0.185162	89	not-sig
0.0405789	1.41022	0.137129	90	not-sig
0.142744	0.355679	0.280344	91	not-sig
0.972243	0.0256639	0.980245	92	not-sig
0.0683305	1.92993	0.185162	93	not-sig
0.335546	-0.521387	0.489337	94	not-sig
0.228108	-0.778445	0.38018	95	not-sig
0.449974	-0.796639	0.572695	96	not-sig
0.19961	0.516738	0.343962	97	not-sig
0.143033	0.504548	0.280344	98	not-sig
0.186005	1.17554	0.337263	99	not-sig
0.0342548	0.782094	0.12526	100	not-sig
0.483136	2.00047	0.597819	101	not-sig
0.0830196	2.47487	0.208613	102	not-sig
0.89292	0.0872057	0.92306	103	not-sig
0.394813	0.499467	0.538882	104	not-sig
0.0449188	3.69453	0.142001	105	not-sig
0.834345	-0.0930215	0.884912	106	not-sig
0.680916	-0.339699	0.775927	107	not-sig
0.131545	1.37284	0.270028	108	not-sig
0.226619	-0.779578	0.378988	109	not-sig
0.194265	-1.61042	0.343576	110	not-sig
0.0316489	2.25663	0.118381	111	not-sig
0.217931	1.03826	0.369502	112	not-sig
0.182475	-0.565955	0.333631	113	not-sig
0.979987	0.0491935	0.986024	114	not-sig
0.368506	0.183169	0.519728	116	not-sig
0.109547	-0.379032	0.240709	117	not-sig
0.0404317	0.573436	0.137129	118	not-sig
0.992702	-0.00382064	0.994691	119	not-sig
0.0119212	3.68067	0.0739414	120	not-sig
0.0866164	2.13992	0.209846	121	not-sig
0.126133	0.812934	0.266581	122	not-sig
0.769845	0.207059	0.842018	123	not-sig
0.103126	1.61355	0.231797	124	not-sig
0.757668	0.159912	0.834286	125	not-sig
0.212849	-0.608075	0.362138	126	not-sig
0.0205848	1.53973	0.0971257	127	not-sig
0.00753681	2.84893	0.0673844	128	not-sig
0.0268355	1.34754	0.112448	129	not-sig
0.0104705	2.39716	0.0739414	130	not-sig
0.783425	0.240016	0.851171	131	not-sig
0.0206144	1.17927	0.0971257	133	not-sig
0.687288	-0.0781295	0.779562	134	not-sig
0.159314	0.868084	0.306133	135	not-sig
0.0289023	0.786443	0.11464	136	not-sig
0.0702858	1.3058	0.185162	137	not-sig
0.194561	0.722988	0.343576	138	not-sig
0.293728	0.386211	0.446977	139	not-sig
0.0171926	-2.49259	0.0877538	140	not-sig
0.409788	0.224697	0.553157	141	not-sig
0.737018	0.302601	0.818909	142	not-sig
0.926629	0.0757573	0.949635	143	not-sig
0.132397	1.28551	0.270028	144	not-sig
0.0433648	-0.74672	0.139795	145	not-sig
0.0266306	1.98591	0.112448	146	not-sig
0.0250543	1.10311	0.1106	147	not-sig
0.0744432	2.30376	0.191985	148	not-sig
0.0305631	0.640412	0.118381	149	not-sig
0.891828	0.117217	0.92306	150	not-sig
0.0646312	0.51903	0.1828	151	not-sig
0.188588	0.666892	0.338491	152	not-sig
0.0659105	1.33017	0.183212	153	not-sig
0.020348	3.88518	0.0971257	154	not-sig
0.14145	1.25243	0.280291	156	not-sig
0.00864319	1.21354	0.0694289	157	not-sig
0.208672	0.506124	0.35627	158	not-sig
0.071368	-0.356689	0.186012	159	not-sig
0.193822	0.234235	0.343576	160	not-sig
0.279248	-1.44503	0.434386	161	not-sig
0.621909	-0.158778	0.722121	162	not-sig
0.359008	0.27861	0.512868	163	not-sig
0.0731939	2.29938	0.189762	164	not-sig
0.788776	-0.310735	0.853686	165	not-sig
0.164404	0.857225	0.312848	166	not-sig
0.129721	0.667771	0.270028	167	not-sig
0.330705	0.271575	0.483717	169	not-sig
0.0486415	1.52147	0.149902	170	not-sig
0.0224308	1.69959	0.10369	171	not-sig
0.00658744	1.32971	0.0658744	172	not-sig
0.60247	0.309549	0.70456	173	not-sig
0.0333425	1.46157	0.122841	174	not-sig
0.882447	-0.0310881	0.919998	175	not-sig
0.0123454	1.99534	0.074374	176	not-sig
0.133612	0.951375	0.270028	177	not-sig
0.338299	-0.443652	0.491889	178	not-sig
0.321053	0.708649	0.476716	179	not-sig
0.197244	-0.912925	0.343962	180	not-sig
0.136073	-0.501699	0.272215	181	not-sig
0.0159101	-2.99603	0.0838272	182	not-sig
0.486943	0.285621	0.601012	183	not-sig
0.198224	-1.50671	0.343962	184	not-sig
0.427826	-0.386455	0.561273	185	not-sig
0.200059	-0.364103	0.343962	186	not-sig
0.516437	-0.239764	0.632635	187	not-sig
0.0426511	-0.60212	0.138404	188	not-sig
0.697268	-0.299907	0.789056	189	not-sig
0.0268498	1.47969	0.112448	190	not-sig
0.667641	-0.0774351	0.765061	191	not-sig
0.765176	0.288954	0.838784	192	not-sig
0.541466	0.701069	0.655395	193	not-sig
0.322626	1.08451	0.476878	194	not-sig
0.00483661	1.63789	0.0592485	195	not-sig
0.710008	-0.305985	0.799779	196	not-sig
0.235688	-1.76008	0.387541	197	not-sig
0.130874	-0.728332	0.270028	198	not-sig
0.187973	0.154727	0.338491	199	not-sig
0.633637	0.176935	0.734	200	not-sig
0.154871	-1.72828	0.298767	201	not-sig
0.262484	-0.372547	0.416874	202	not-sig
0.388768	0.53663	0.535133	203	not-sig
0.0540929	-1.8023	0.16064	204	not-sig
0.739738	0.422728	0.820072	205	not-sig
0.714329	0.275257	0.802801	206	not-sig
0.127983	0.866611	0.267998	207	not-sig
0.107878	-1.09356	0.239529	208	not-sig
0.112782	-1.23825	0.243451	209	not-sig
0.862386	0.107572	0.902925	210	not-sig
0.146954	0.158406	0.286881	211	not-sig
0.029011	-1.96777	0.11464	212	not-sig
0.635181	-0.0210514	0.734053	213	not-sig
0.472606	-0.179816	0.592268	214	not-sig
0.00760854	0.949119	0.0673844	215	not-sig
0.385581	0.263812	0.535133	216	not-sig
0.18169	0.373076	0.333439	217	not-sig
0.379952	3.29745	0.530417	218	not-sig
0.668257	0.144216	0.765061	219	not-sig
0.00781227	-1.78717	0.0673844	220	not-sig
0.606775	-0.238221	0.707904	221	not-sig
0.250237	-0.707713	0.402021	222	not-sig
0.0504875	2.25722	0.152709	224	not-sig
0.00363495	-2.11227	0.052386	225	not-sig
0.0594397	1.23373	0.17234	227	not-sig
0.7509	0.0713334	0.830375	228	not-sig
0.0904619	-0.848095	0.21438	230	not-sig
0.00499017	1.39337	0.0596386	231	not-sig
0.014507	-0.694938	0.0809342	232	not-sig
0.0188758	1.75565	0.0934258	233	not-sig
0.00775499	2.42292	0.0673844	234	not-sig
0.0117883	0.821051	0.0739414	235	not-sig
0.311629	-0.735498	0.46984	237	not-sig
0.0476997	1.30365	0.147929	238	not-sig
0.360605	0.179829	0.513652	239	not-sig
0.196195	0.596374	0.343962	240	not-sig
0.0244063	-0.579573	0.109717	241	not-sig
0.789224	0.0272885	0.853686	242	not-sig
0.22214	-0.867619	0.374051	245	not-sig
0.0517632	-1.35976	0.154658	247	not-sig
0.00789891	-2.19454	0.0673844	248	not-sig
0.899417	-0.0997205	0.925871	249	not-sig
0.0125036	4.1813	0.074374	250	not-sig
0.0555162	-0.435772	0.162892	253	not-sig
0.00587127	1.48376	0.0629445	254	not-sig
0.266336	0.314343	0.420026	256	not-sig
0.445388	-0.606992	0.569817	257	not-sig
0.0375973	0.632633	0.134472	258	not-sig
0.424074	0.202065	0.560727	259	not-sig
0.0420495	0.627315	0.138404	260	not-sig
0.500439	1.21035	0.616119	262	not-sig
0.807124	-0.15956	0.86921	263	not-sig
0.0955516	-1.11671	0.219813	264	not-sig
0.0447004	0.603961	0.142001	265	not-sig
0.96581	-0.0451012	0.975767	266	not-sig
0.422105	0.390529	0.560727	267	not-sig
0.011091	-0.850194	0.0739414	268	not-sig
0.720092	0.110036	0.807426	269	not-sig
0.120314	-0.730962	0.25744	270	not-sig
0.0171546	-3.98499	0.0877538	271	not-sig
0.641556	-0.0533483	0.739676	272	not-sig
0.313615	-0.381319	0.471003	273	not-sig
0.201489	0.323991	0.345208	274	not-sig
0.812951	0.0482994	0.873566	275	not-sig
0.731224	-0.0959595	0.816173	276	not-sig
0.0502012	-1.90844	0.152709	277	not-sig
0.154155	-0.792277	0.298562	278	not-sig
0.343817	0.119932	0.498432	279	not-sig
0.0118668	-2.06075	0.0739414	280	not-sig
0.3163	0.45984	0.471085	281	not-sig
0.928317	-0.125012	0.949635	282	not-sig
0.352764	0.154169	0.508395	283	not-sig
0.0227533	2.4556	0.104198	284	not-sig
0.0665547	0.283109	0.183212	285	not-sig
0.46201	1.2621	0.583466	286	not-sig
0.148714	3.2564	0.289166	287	not-sig
0.0869608	1.22147	0.209846	288	not-sig
0.0693256	1.37933	0.185162	289	not-sig
0.185753	0.777627	0.337263	290	not-sig
0.761746	0.0898097	0.836896	291	not-sig
0.0928789	0.510344	0.21716	292	not-sig
0.0315968	-1.94133	0.118381	293	not-sig
0.833668	-0.0158256	0.884912	294	not-sig
0.0192407	-1.31917	0.0941531	295	not-sig
0.0465209	-1.03352	0.145193	296	not-sig
0.398106	-0.298651	0.541867	297	not-sig
0.358908	0.349637	0.512868	298	not-sig
0.611885	0.554575	0.71217	299	not-sig
0.0186885	-1.8084	0.0934258	300	not-sig
0.0702836	1.38691	0.185162	301	not-sig
0.00746643	1.49537	0.0673844	302	not-sig
0.436471	0.722504	0.565857	303	not-sig
0.58096	0.312997	0.689275	304	not-sig
0.422821	1.82797	0.560727	305	not-sig
0.0545837	0.935289	0.161121	306	not-sig
0.505845	0.219652	0.621213	307	not-sig
0.525435	0.697798	0.641399	308	not-sig
0.136107	6.33281	0.272215	309	not-sig
0.22324	-0.130723	0.374614	310	not-sig
0.0111965	-2.16685	0.0739414	311	not-sig
0.0873644	0.592074	0.209846	312	not-sig
0.0394724	-0.754844	0.135255	313	not-sig
0.00832942	-2.22159	0.0680236	314	not-sig
0.407974	1.05962	0.55223	315	not-sig
0.238625	1.47933	0.389754	316	not-sig
0.257905	2.93027	0.41164	317	not-sig
0.475049	1.20558	0.5923	318	not-sig
0.389085	3.93044	0.535133	319	not-sig
0.293102	3.90795	0.446977	320	not-sig
0.290976	0.65453	0.446953	321	not-sig
0.270693	0.334896	0.423769	322	not-sig
0.133851	1.15161	0.270028	323	not-sig
0.141862	0.875237	0.280291	324	not-sig
0.00923893	-1.86071	0.0730173	325	not-sig
0.309535	-0.979718	0.468124	326	not-sig
0.0800659	-1.67728	0.203276	327	not-sig
0.266763	-0.280896	0.420026	328	not-sig
0.108033	1.63278	0.239529	329	not-sig
0.645308	0.281143	0.742255	330	not-sig
0.00476775	2.10591	0.0592485	331	not-sig
0.594717	-0.135514	0.697157	332	not-sig
0.526209	-0.280053	0.641399	333	not-sig
0.83071	0.331044	0.884912	334	not-sig
0.0277636	2.52563	0.113966	335	not-sig
0.541704	0.397841	0.655395	336	not-sig
0.591917	0.340346	0.695538	337	not-sig
0.140253	1.95434	0.279365	338	not-sig
0.37954	-2.11774	0.530417	339	not-sig
0.684088	0.176751	0.777733	340	not-sig
0.349485	-0.759004	0.505155	341	not-sig
0.367201	-0.652702	0.519728	342	not-sig
0.0240278	1.11206	0.109015	343	not-sig
0.439079	1.01681	0.567674	345	not-sig
0.245166	0.394745	0.396473	346	not-sig
0.0112507	-2.15029	0.0739414	347	not-sig
0.421716	0.527504	0.560727	348	not-sig
0.171411	-0.35672	0.324291	349	not-sig
0.0314793	1.34276	0.118381	350	not-sig
0.0655025	1.28053	0.183212	351	not-sig
0.127767	-0.925025	0.267998	352	not-sig
0.891631	0.0199781	0.92306	353	not-sig
0.111424	-1.2097	0.241583	354	not-sig
0.0115107	1.63592	0.0739414	355	not-sig
0.0194071	-1.09739	0.0941531	356	not-sig
0.0863694	1.12182	0.209846	357	not-sig
0.00621877	-1.55538	0.0634833	358	not-sig
0.722346	-0.0182495	0.808103	359	not-sig
0.124527	-0.543049	0.265296	360	not-sig
0.0103067	3.94113	0.0739414	361	not-sig
0.441159	0.78703	0.568863	362	not-sig
0.328275	-0.311171	0.483047	363	not-sig
0.0147003	-2.55422	0.0809342	364	not-sig
0.0616634	-1.54034	0.177378	365	not-sig
0.186527	-0.942688	0.337263	366	not-sig
0.586151	-0.273044	0.692082	367	not-sig
0.953728	-0.00753936	0.969558	368	not-sig
0.0115918	-1.40344	0.0739414	369	not-sig
0.443512	-0.118367	0.568988	370	not-sig
0.804443	-0.103162	0.868232	374	not-sig
0.00590908	-1.66059	0.0629445	375	not-sig
0.289085	0.255339	0.445445	376	not-sig
0.0686169	2.71083	0.185162	377	not-sig
0.275568	0.142008	0.430027	378	not-sig
0.231094	0.551557	0.383851	379	not-sig
0.575069	0.208863	0.683941	380	not-sig
0.573296	-0.0602615	0.683492	382	not-sig
0.825473	0.138739	0.884912	383	not-sig
0.180884	-0.236275	0.333208	384	not-sig
0.560922	0.223849	0.673656	386	not-sig
0.315377	-0.317345	0.471085	387	not-sig
0.00429971	-1.87729	0.0569421	388	not-sig
0.00576555	1.93701	0.0629445	389	not-sig
0.0649128	0.704051	0.1828	390	not-sig
0.0709075	1.43308	0.1858	391	not-sig
0.0447089	-1.64141	0.142001	392	not-sig
0.0150692	0.710747	0.0820433	393	not-sig
0.262886	-1.03862	0.416874	394	not-sig
0.280625	0.714722	0.434962	395	not-sig
0.774317	0.131969	0.845023	396	not-sig
0.219709	-0.28683	0.371232	397	not-sig
0.0348984	0.586599	0.126668	398	not-sig
0.164724	-0.0533602	0.312848	399	not-sig
0.377055	-0.413526	0.52939	400	not-sig
0.0426165	2.34505	0.138404	401	not-sig
0.840325	-0.0204686	0.888769	402	not-sig
0.0619013	-0.651357	0.177378	403	not-sig
0.752422	0.0646425	0.830375	404	not-sig
0.0162853	-1.42839	0.0848917	405	not-sig
0.0257449	-0.846849	0.112448	406	not-sig
0.0281753	-1.1686	0.113966	407	not-sig
0.133912	1.10976	0.270028	409	not-sig
0.844819	-0.0191868	0.890239	410	not-sig
0.088731	0.604727	0.212089	411	not-sig
0.0382789	-0.820288	0.134492	413	not-sig
0.0154554	-1.23932	0.082317	414	not-sig
0.012598	-1.15211	0.074374	415	not-sig
0.0422486	0.604813	0.138404	416	not-sig
0.25215	0.0856365	0.403769	417	not-sig
0.194927	-0.526115	0.343576	418	not-sig
0.959184	-0.0144512	0.972043	419	not-sig
0.00974504	0.881619	0.0739414	420	not-sig
0.111123	-0.917393	0.241583	421	not-sig
0.199429	0.214003	0.343962	422	not-sig
0.0368433	-1.80275	0.132744	423	not-sig
0.0301129	-1.13674	0.118043	424	not-sig
0.00981525	0.924128	0.0739414	425	not-sig
0.078763	1.27836	0.20101	426	not-sig
0.117384	-0.89887	0.252272	428	not-sig
0.987304	-0.00395639	0.991351	429	not-sig
0.00421314	-1.88549	0.0569421	430	not-sig
0.247369	-0.106115	0.398719	431	not-sig
0.469073	0.621903	0.589348	432	not-sig
0.0312095	2.15385	0.118381	433	not-sig
0.547343	-0.286987	0.658968	434	not-sig
0.0115622	-1.93369	0.0739414	438	not-sig
0.0108543	-0.832231	0.0739414	439	not-sig
0.00781496	2.27073	0.0673844	440	not-sig
0.0138293	-2.7969	0.0806712	441	not-sig
0.23456	0.207222	0.387541	442	not-sig
0.179444	1.55403	0.333059	443	not-sig
0.673133	0.111022	0.768847	444	not-sig
0.828626	-0.0976376	0.884912	445	not-sig
0.240825	-0.776972	0.390742	446	not-sig
0.953458	0.00619485	0.969558	447	not-sig
0.0153255	0.170047	0.082317	448	not-sig
0.425711	0.210085	0.560749	450	not-sig
0.895129	-0.0603352	0.923396	451	not-sig
0.0381648	-0.738791	0.134492	452	not-sig
0.0662321	-0.667374	0.183212	453	not-sig
0.132436	-1.20214	0.270028	454	not-sig
0.101398	0.172974	0.228963	455	not-sig
0.540553	-0.102209	0.655395	456	not-sig
0.240113	0.827547	0.390742	458	not-sig
0.0672336	1.49689	0.184047	459	not-sig
0.00590841	1.90681	0.0629445	460	not-sig
0.0116917	-1.06777	0.0739414	461	not-sig
0.160396	0.899046	0.307008	462	not-sig
0.177922	-0.948363	0.331489	463	not-sig
0.0767893	-0.890967	0.196999	464	not-sig
0.191861	-0.147698	0.343109	465	not-sig
0.0856121	-0.393008	0.209846	466	not-sig
0.299245	-0.28066	0.453963	467	not-sig
0.0953156	-0.656501	0.219813	468	not-sig
0.0283486	0.840951	0.113966	469	not-sig
0.0247661	0.931845	0.110322	470	not-sig
0.323109	-0.282927	0.476878	471	not-sig
0.547347	-0.640955	0.658968	472	not-sig
0.447335	-0.245392	0.570818	474	not-sig
0.388908	0.205768	0.535133	475	not-sig
0.0261989	-0.7774	0.112448	476	not-sig
0.0935119	-0.948863	0.21716	477	not-sig
0.584576	-0.352079	0.69189	478	not-sig
0.572346	-0.232064	0.683492	479	not-sig
0.369113	-0.733631	0.519728	480	not-sig
0.0932454	-1.48043	0.21716	481	not-sig
0.0408636	2.71699	0.137145	482	not-sig
0.08149	0.6173	0.205825	483	not-sig
0.0968726	0.939154	0.221313	484	not-sig
0.172415	-0.281446	0.324937	485	not-sig
0.107362	-0.4517	0.239529	486	not-sig
0.0140825	-2.17843	0.0808576	487	not-sig
0.0645174	0.725184	0.1828	488	not-sig
0.0691745	0.642758	0.185162	489	not-sig
0.0186979	0.406838	0.0934258	490	not-sig

## Sheet: M-ST VS PA-ST
pvalue	logFC	adj.P.Val	No.	type	Tags	name
0.000255636	4.08801	0.0448687	126	up	A;B
5.14438e-05	4.41406	0.0252074	312	up	B;C
0.000444098	-2.89795	0.0448687	20	down	A;B
0.000457844	-1.64087	0.0448687	169	down	A;B
0.0778078	0.475235	0.227351	1	not-sig
0.176825	-1.03879	0.33197	2	not-sig
0.0538178	-0.641413	0.196796	3	not-sig
0.222631	-0.691588	0.380101	4	not-sig
0.0792366	-0.7509	0.227351	5	not-sig
0.398437	-1.51814	0.524823	6	not-sig
0.076139	0.48842	0.227351	7	not-sig
0.564987	-1.26183	0.664517	8	not-sig
0.0124484	-1.2358	0.107013	9	not-sig
0.518313	0.800811	0.616441	10	not-sig
0.121635	-0.325228	0.277215	11	not-sig
0.379809	-1.39871	0.512996	12	not-sig
0.405356	-0.936644	0.528257	13	not-sig
0.157137	-1.25841	0.314275	14	not-sig
0.279784	-0.851618	0.429479	15	not-sig
0.215272	-0.151429	0.372733	16	not-sig
0.651539	0.186199	0.732234	17	not-sig
0.0847355	-0.78121	0.22942	18	not-sig
0.0277294	-1.46571	0.13321	19	not-sig
0.34996	-0.871705	0.489902	21	not-sig
0.0251999	-2.57668	0.131401	22	not-sig
0.211922	-1.9403	0.368595	23	not-sig
0.00143456	-2.59215	0.061218	24	not-sig
0.0614431	0.459059	0.204723	25	not-sig
0.619359	-0.0859426	0.708028	26	not-sig
0.357149	-0.619322	0.494359	27	not-sig
0.00185249	1.14498	0.061218	28	not-sig
0.281975	0.326843	0.429479	29	not-sig
0.017419	-0.59409	0.118546	30	not-sig
0.174826	-0.71117	0.33197	31	not-sig
0.302154	-0.691854	0.44595	32	not-sig
0.438741	0.310168	0.549828	33	not-sig
0.286085	-1.41964	0.433412	34	not-sig
0.715057	0.204894	0.787366	35	not-sig
0.045146	1.49521	0.176972	36	not-sig
0.50355	-0.187575	0.601804	37	not-sig
0.35934	-0.540848	0.494597	38	not-sig
0.0026761	-2.87374	0.0687872	39	not-sig
0.456477	0.378598	0.564832	40	not-sig
0.00312229	-2.9442	0.0687872	41	not-sig
0.909558	0.0251136	0.931853	42	not-sig
0.00546907	2.24138	0.0879755	43	not-sig
0.114765	3.37467	0.273955	44	not-sig
0.0334304	-2.95325	0.146258	45	not-sig
0.11685	3.21772	0.273955	46	not-sig
0.11451	-1.54925	0.273955	47	not-sig
0.0847449	1.34025	0.22942	48	not-sig
0.0638263	-1.58902	0.206052	49	not-sig
0.138807	-1.67773	0.294439	50	not-sig
0.0286019	1.556	0.136067	51	not-sig
0.0620521	-1.45316	0.204723	52	not-sig
0.440914	-0.472543	0.551077	53	not-sig
0.349701	0.588111	0.489902	54	not-sig
0.481727	0.162739	0.585723	55	not-sig
0.0938889	4.01148	0.243416	56	not-sig
0.402117	-2.48612	0.527215	57	not-sig
0.484095	-0.157617	0.587145	58	not-sig
0.637022	-0.0940857	0.720879	59	not-sig
0.727497	0.0776953	0.795397	60	not-sig
0.678899	-0.0760281	0.754332	61	not-sig
0.996109	0.000649857	0.998146	62	not-sig
0.0316603	4.35292	0.144986	63	not-sig
0.425705	-0.74697	0.537618	64	not-sig
0.597223	-0.464966	0.690187	65	not-sig
0.019033	-0.186043	0.119274	66	not-sig
0.0021626	-2.20607	0.0623337	67	not-sig
0.00106014	-1.95146	0.061218	68	not-sig
0.491521	0.176603	0.59468	69	not-sig
0.018039	0.831358	0.119274	70	not-sig
0.147158	-1.98187	0.306575	71	not-sig
0.670972	-0.0817885	0.750631	72	not-sig
0.00368633	3.45052	0.0752626	73	not-sig
0.367854	-0.944567	0.502085	74	not-sig
0.421124	-3.87441	0.535259	75	not-sig
0.536674	-0.629524	0.635194	76	not-sig
0.00596833	-1.58629	0.0879755	77	not-sig
0.136934	1.79959	0.294224	78	not-sig
0.0701295	-1.97679	0.214771	79	not-sig
0.253514	0.27386	0.405953	80	not-sig
0.0447026	-3.28559	0.176972	81	not-sig
0.570607	0.231749	0.664517	82	not-sig
0.495316	-0.991439	0.596327	83	not-sig
0.28144	-0.585474	0.429479	84	not-sig
0.570942	-0.65407	0.664517	85	not-sig
0.53041	0.416576	0.6293	86	not-sig
0.0523152	1.70337	0.1942	87	not-sig
0.351299	-0.44827	0.489902	88	not-sig
0.837436	0.165236	0.882459	89	not-sig
0.411669	-0.635814	0.532541	90	not-sig
0.0332798	-1.51673	0.146258	91	not-sig
0.908185	-0.0848758	0.931853	92	not-sig
0.47566	0.525369	0.58123	93	not-sig
0.495013	-0.654113	0.596327	94	not-sig
0.290708	-0.972275	0.436954	95	not-sig
0.281939	1.17709	0.429479	96	not-sig
0.105755	-2.76116	0.264741	97	not-sig
0.0214882	-1.6095	0.121919	98	not-sig
0.252772	-0.518091	0.405953	99	not-sig
0.0521494	-0.377345	0.1942	100	not-sig
0.396309	-2.50727	0.523427	101	not-sig
0.0504742	2.98216	0.193221	102	not-sig
0.848016	0.0665448	0.887816	103	not-sig
0.441986	-0.25235	0.551077	104	not-sig
0.396187	-0.885992	0.523427	105	not-sig
0.0801465	-0.40551	0.227351	106	not-sig
0.120338	-1.12555	0.277215	107	not-sig
0.874219	0.10584	0.90564	108	not-sig
0.00187402	1.2752	0.061218	109	not-sig
0.0920211	2.75352	0.242421	110	not-sig
0.654277	-0.371588	0.733629	111	not-sig
0.0820844	-1.7198	0.227351	112	not-sig
0.176627	-0.58593	0.33197	113	not-sig
0.998396	-0.00419038	0.998396	114	not-sig
0.0100214	-1.84684	0.0942863	115	not-sig
0.137409	-0.794275	0.294224	116	not-sig
0.0262203	-1.99155	0.132816	117	not-sig
0.00398382	-0.995441	0.0780829	118	not-sig
0.116654	0.927501	0.273955	119	not-sig
0.250232	0.626322	0.405953	120	not-sig
0.0202444	-1.07858	0.121919	121	not-sig
0.186476	0.738595	0.341172	122	not-sig
0.0903667	-0.586154	0.23935	123	not-sig
0.00637713	-2.49006	0.0892798	124	not-sig
0.00451599	-2.03666	0.0851091	125	not-sig
0.052315	-1.09197	0.1942	127	not-sig
0.0715978	-1.18578	0.217906	128	not-sig
0.0169269	-2.22031	0.118546	129	not-sig
0.444543	0.372678	0.552858	130	not-sig
0.252131	-1.2206	0.405953	131	not-sig
0.650589	-0.122132	0.732234	132	not-sig
0.0212047	-1.71902	0.121919	133	not-sig
0.218391	-0.829387	0.376801	134	not-sig
0.567661	-0.276744	0.664517	135	not-sig
0.00292472	-2.72376	0.0687872	136	not-sig
0.290106	-0.993432	0.436954	137	not-sig
0.149534	-0.839523	0.306575	138	not-sig
0.222631	-0.691588	0.380101	139	not-sig
0.118126	-1.9961	0.275627	140	not-sig
0.017769	-0.967907	0.119271	141	not-sig
0.0268057	-2.69172	0.132816	142	not-sig
0.325664	0.843697	0.467963	143	not-sig
0.0350745	2.2839	0.150759	144	not-sig
0.986222	-0.00456924	0.992298	145	not-sig
0.150885	-0.963004	0.306779	146	not-sig
0.0845703	-0.815143	0.22942	147	not-sig
0.293901	0.272306	0.438608	148	not-sig
0.00797522	-1.05234	0.0910471	149	not-sig
0.15284	-1.54814	0.307892	150	not-sig
0.0018457	-1.59305	0.061218	151	not-sig
0.0147523	-1.06662	0.115481	152	not-sig
0.678238	-0.334719	0.754332	153	not-sig
0.331842	0.823727	0.473086	154	not-sig
0.0784011	-1.9692	0.227351	155	not-sig
0.00726324	-2.62908	0.0910471	156	not-sig
0.0105832	-1.77491	0.0942863	157	not-sig
0.112775	-0.735005	0.273562	158	not-sig
0.000966193	-1.92874	0.061218	159	not-sig
0.369844	-0.14627	0.503399	160	not-sig
0.236785	1.64724	0.394088	161	not-sig
0.00208638	-0.621458	0.0623337	162	not-sig
0.73612	-0.0932708	0.801553	163	not-sig
0.408834	0.217199	0.531376	164	not-sig
0.347275	-1.21364	0.488979	165	not-sig
0.12297	-1.08104	0.27896	166	not-sig
0.0597148	-0.589377	0.203196	167	not-sig
0.0807697	-1.49988	0.227351	168	not-sig
0.211986	-1.52649	0.368595	170	not-sig
0.137505	-1.04775	0.294224	171	not-sig
0.00888887	-2.42077	0.0910471	172	not-sig
0.149019	-0.487825	0.306575	173	not-sig
0.0819592	0.796413	0.227351	174	not-sig
0.0792366	-0.7509	0.227351	175	not-sig
0.0678639	-2.28094	0.213162	176	not-sig
0.0051885	3.36555	0.0879755	177	not-sig
0.0804279	-1.72717	0.227351	178	not-sig
0.00770532	-2.44077	0.0910471	179	not-sig
0.21213	-0.283915	0.368595	180	not-sig
0.87199	0.0879824	0.905244	181	not-sig
0.756341	-0.298605	0.818117	182	not-sig
0.093007	-0.918304	0.242937	183	not-sig
0.411904	-0.402661	0.532541	184	not-sig
0.602195	0.217861	0.692666	185	not-sig
0.00128052	-1.98839	0.061218	186	not-sig
0.973145	0.0132215	0.983178	187	not-sig
0.124619	0.59965	0.281399	188	not-sig
0.970425	0.025562	0.982455	189	not-sig
0.167322	-0.85084	0.324062	190	not-sig
0.125798	-0.523099	0.282756	191	not-sig
0.395734	1.08722	0.523427	192	not-sig
0.261868	1.41788	0.41392	193	not-sig
0.0322714	-0.404249	0.146258	194	not-sig
0.780341	-0.0656808	0.83669	195	not-sig
0.342047	-1.92885	0.484587	196	not-sig
0.566665	-0.725321	0.664517	197	not-sig
0.0559768	-0.678766	0.200529	198	not-sig
0.0639181	0.553969	0.206052	199	not-sig
0.227394	0.476151	0.386886	200	not-sig
0.342178	0.74093	0.484587	201	not-sig
0.471117	-0.188057	0.578601	202	not-sig
0.309492	0.426402	0.450395	203	not-sig
0.256318	-2.41759	0.40851	204	not-sig
0.38382	-1.19581	0.51668	205	not-sig
0.232363	-0.357901	0.391264	206	not-sig
0.161872	-0.740123	0.319096	207	not-sig
0.309761	-0.504272	0.450395	208	not-sig
0.150523	-0.516471	0.306779	209	not-sig
0.768564	0.150837	0.825869	210	not-sig
0.000318652	-0.301798	0.0448687	211	not-sig
0.033298	2.09606	0.146258	212	not-sig
0.00853446	-2.25109	0.0910471	213	not-sig
0.130706	-0.450153	0.286978	214	not-sig
0.84711	0.0458602	0.887816	215	not-sig
0.619793	0.175256	0.708028	216	not-sig
0.089953	0.591778	0.23935	217	not-sig
0.24926	-4.71061	0.405772	218	not-sig
0.319431	0.259784	0.460357	219	not-sig
0.00175906	-2.91246	0.061218	220	not-sig
0.20304	-1.25234	0.357711	221	not-sig
0.0311212	-4.4175	0.143862	222	not-sig
0.129013	-0.450435	0.286047	223	not-sig
0.0572594	-1.912	0.202257	224	not-sig
0.740711	-0.271884	0.804764	225	not-sig
0.044877	-2.06848	0.176972	226	not-sig
0.305407	-1.52054	0.448052	227	not-sig
0.364007	-0.569728	0.499459	228	not-sig
0.421653	-0.625367	0.535259	229	not-sig
0.00907345	-2.85763	0.0910471	230	not-sig
0.0190729	-0.863106	0.119274	231	not-sig
0.371962	-0.306262	0.504879	232	not-sig
0.19089	-0.592401	0.34643	233	not-sig
0.228681	0.72069	0.387729	234	not-sig
0.0522713	-1.07473	0.1942	235	not-sig
0.437941	-0.725607	0.549828	236	not-sig
0.518285	-0.465999	0.616441	237	not-sig
0.380036	0.466049	0.512996	238	not-sig
0.71948	0.273238	0.79046	239	not-sig
0.299526	-3.31326	0.443407	240	not-sig
0.31321	-0.8566	0.452722	241	not-sig
0.799822	-0.0424843	0.851729	242	not-sig
0.00256702	-1.85264	0.0687872	243	not-sig
0.063443	-1.39038	0.206052	244	not-sig
0.294322	-1.06572	0.438608	245	not-sig
0.00554182	-2.17811	0.0879755	246	not-sig
0.0254757	-2.06403	0.131401	247	not-sig
0.0169473	-3.07487	0.118546	248	not-sig
0.109511	-1.16697	0.271011	249	not-sig
0.0582796	1.91921	0.203196	250	not-sig
0.0049611	-2.44506	0.0879755	251	not-sig
0.0253758	-1.82738	0.131401	252	not-sig
0.195894	-0.968899	0.351906	253	not-sig
0.113444	-0.954504	0.273831	254	not-sig
0.0382167	-2.64284	0.158697	255	not-sig
0.189892	0.424561	0.3459	256	not-sig
0.0696172	-1.87266	0.214771	257	not-sig
0.0932084	-0.510872	0.242937	258	not-sig
0.420379	-0.323413	0.535259	259	not-sig
0.0120386	-1.02688	0.105338	260	not-sig
0.0445922	-2.32131	0.176972	261	not-sig
0.242268	-2.39378	0.400217	262	not-sig
0.0807377	1.40048	0.227351	263	not-sig
0.231793	-2.59184	0.391264	264	not-sig
0.0134942	-1.3045	0.110202	265	not-sig
0.102386	-1.71359	0.259249	266	not-sig
0.0656944	-1.44801	0.210394	267	not-sig
0.138551	-0.697837	0.294439	268	not-sig
0.0268084	-0.885247	0.132816	269	not-sig
0.00588069	-2.06625	0.0879755	270	not-sig
0.562577	-0.998386	0.664248	271	not-sig
0.0360026	-0.354919	0.15208	272	not-sig
0.590135	-0.461522	0.683946	273	not-sig
0.0194733	-1.10812	0.119274	274	not-sig
0.00929052	-0.600507	0.0910471	275	not-sig
0.0293165	-1.04806	0.138126	276	not-sig
0.0593816	-1.82853	0.203196	277	not-sig
0.016165	-1.98798	0.118221	278	not-sig
0.0977967	0.845058	0.252212	279	not-sig
0.0493685	-1.86732	0.190477	280	not-sig
0.0543081	-1.24234	0.197118	281	not-sig
0.955527	0.0567942	0.969375	282	not-sig
0.0185739	-0.817195	0.119274	283	not-sig
0.0593238	1.60474	0.203196	284	not-sig
0.861372	0.0409507	0.89612	285	not-sig
0.393485	-1.50861	0.523427	286	not-sig
0.153318	-3.18393	0.307892	287	not-sig
0.0411083	1.52308	0.167112	288	not-sig
0.247553	1.36404	0.404336	289	not-sig
0.191717	-1.69327	0.346647	290	not-sig
0.420193	-0.823925	0.535259	291	not-sig
0.132619	-2.91007	0.287536	292	not-sig
0.16891	-2.74213	0.32585	293	not-sig
0.271305	-3.3056	0.424601	294	not-sig
0.201874	-1.42129	0.357106	295	not-sig
0.0132696	-2.84422	0.110202	296	not-sig
0.243467	-0.334719	0.400217	297	not-sig
0.0245021	-1.87241	0.1305	298	not-sig
0.303821	-1.20075	0.447064	299	not-sig
0.0083467	-2.34744	0.0910471	300	not-sig
0.00860395	2.95606	0.0910471	301	not-sig
0.222091	0.416202	0.380101	302	not-sig
0.783396	-0.231748	0.838131	303	not-sig
0.473633	-0.246219	0.580201	304	not-sig
0.403481	-1.92222	0.527215	305	not-sig
0.0412665	-3.02454	0.167112	306	not-sig
0.116455	-0.629929	0.273955	307	not-sig
0.402542	-0.963542	0.527215	308	not-sig
0.162153	-5.70475	0.319096	309	not-sig
0.0275389	-2.16975	0.13321	310	not-sig
0.590427	-0.333088	0.683946	311	not-sig
0.0378193	-3.10515	0.158388	313	not-sig
0.00961193	-2.89666	0.0923499	314	not-sig
0.42566	-1.01229	0.537618	315	not-sig
0.176716	1.80832	0.33197	316	not-sig
0.252557	-2.97843	0.405953	317	not-sig
0.200639	-2.52255	0.356641	318	not-sig
0.434417	-3.49333	0.547209	319	not-sig
0.272958	-4.13713	0.424601	320	not-sig
0.351929	0.377539	0.489902	321	not-sig
0.00610442	-0.725895	0.0879755	322	not-sig
0.00910918	-0.629839	0.0910471	323	not-sig
0.0821247	-2.02734	0.227351	324	not-sig
0.568609	0.222009	0.664517	325	not-sig
0.0102915	-1.5002	0.0942863	326	not-sig
0.0229118	2.05624	0.123371	327	not-sig
0.139697	-0.964866	0.29505	328	not-sig
0.295389	-0.853659	0.438608	329	not-sig
0.76316	-0.183424	0.823675	330	not-sig
0.00693124	-1.79128	0.0910471	331	not-sig
0.00773507	0.324368	0.0910471	332	not-sig
0.599995	-0.189199	0.691759	333	not-sig
0.184254	-2.58846	0.340696	334	not-sig
0.0151665	2.78559	0.115481	335	not-sig
0.281511	0.417422	0.429479	336	not-sig
0.121055	0.832094	0.277215	337	not-sig
0.17993	-1.02176	0.335231	338	not-sig
0.171921	-0.901714	0.329593	339	not-sig
0.835931	-0.0864928	0.882459	340	not-sig
0.452743	-0.977115	0.56163	341	not-sig
0.344262	-0.924577	0.486134	342	not-sig
0.4794	-0.265379	0.584343	343	not-sig
0.128007	-1.63395	0.285106	344	not-sig
0.0457598	-2.4711	0.177955	345	not-sig
0.0217478	-1.13126	0.121919	346	not-sig
0.385675	0.688911	0.517756	347	not-sig
0.00171758	-1.19826	0.061218	348	not-sig
0.0683095	-1.11737	0.213195	349	not-sig
0.789012	-0.14557	0.8423	350	not-sig
0.876976	-0.08446	0.906578	351	not-sig
0.619886	-0.363808	0.708028	352	not-sig
0.131023	-5.25325	0.286978	353	not-sig
0.185173	-2.94206	0.341107	354	not-sig
0.158652	1.25786	0.314839	355	not-sig
0.0194647	-3.16932	0.119274	356	not-sig
0.0105018	-1.23723	0.0942863	357	not-sig
0.0897576	-2.12438	0.23935	358	not-sig
0.236253	-1.09027	0.394088	359	not-sig
0.237257	-1.68936	0.394088	360	not-sig
0.722228	-0.305684	0.791705	361	not-sig
0.622765	-0.47819	0.709662	362	not-sig
0.928196	0.0368946	0.947533	363	not-sig
0.420161	-1.0662	0.535259	364	not-sig
0.0172434	-2.70702	0.118546	365	not-sig
0.836683	-0.148434	0.882459	366	not-sig
0.00319254	-3.59788	0.0687872	367	not-sig
0.686257	-0.0814702	0.759065	368	not-sig
0.000711922	2.57873	0.0581403	369	not-sig
0.27248	-0.607075	0.424601	370	not-sig
0.0358355	-2.48696	0.15208	371	not-sig
0.127816	-1.32919	0.285106	372	not-sig
0.682235	-0.313066	0.756324	373	not-sig
0.14322	-2.8211	0.301191	374	not-sig
0.471146	0.330696	0.578601	375	not-sig
0.0622526	0.547045	0.204723	376	not-sig
0.0332851	4.034	0.146258	377	not-sig
0.326638	-1.27581	0.467991	378	not-sig
0.148339	-0.75586	0.306575	379	not-sig
0.0752965	-1.8009	0.226351	380	not-sig
0.673422	-0.585807	0.751655	381	not-sig
0.0666937	-0.278867	0.210838	382	not-sig
0.0274996	-2.19319	0.13321	383	not-sig
0.0607472	-1.2936	0.204723	384	not-sig
0.286582	-0.642494	0.433412	385	not-sig
0.458188	-0.381172	0.565521	386	not-sig
0.0997848	-1.03043	0.255992	387	not-sig
0.152624	-1.61253	0.307892	388	not-sig
0.282229	0.7255	0.429479	389	not-sig
0.198353	-0.430994	0.35472	390	not-sig
0.896035	0.0709787	0.924331	391	not-sig
0.0155286	-3.15994	0.115481	392	not-sig
0.00878971	0.52698	0.0910471	393	not-sig
0.728843	-0.574141	0.795397	394	not-sig
0.101272	-2.45749	0.258454	395	not-sig
0.306953	-1.06916	0.448976	396	not-sig
0.978963	0.00814483	0.98702	397	not-sig
0.0299761	-1.17264	0.139889	398	not-sig
0.11086	-0.0734154	0.272972	399	not-sig
0.625263	-0.501946	0.710856	400	not-sig
0.233822	-2.95085	0.392373	401	not-sig
0.836892	-0.0395947	0.882459	402	not-sig
0.1127	-0.640711	0.273562	403	not-sig
0.76554	-0.0686166	0.824428	404	not-sig
0.165681	0.602187	0.322157	405	not-sig
0.0173199	-2.43661	0.118546	406	not-sig
0.0845501	-0.935372	0.22942	407	not-sig
0.0192568	-2.44007	0.119274	408	not-sig
0.0344784	-1.87214	0.149508	409	not-sig
0.899324	-0.0241259	0.925775	410	not-sig
0.0220936	0.576921	0.121919	411	not-sig
0.00900028	-2.4474	0.0910471	412	not-sig
0.332126	-0.682474	0.473086	413	not-sig
0.0560662	-2.53541	0.200529	414	not-sig
0.132495	-2.80246	0.287536	415	not-sig
0.203677	0.269462	0.357711	416	not-sig
0.270189	-2.72975	0.424335	417	not-sig
0.0213474	-3.22375	0.121919	418	not-sig
0.0784615	0.572336	0.227351	419	not-sig
0.394622	0.290679	0.523427	420	not-sig
0.633087	-0.330222	0.718085	421	not-sig
0.354168	-0.212741	0.491622	422	not-sig
0.846718	-0.145455	0.887816	423	not-sig
0.0144574	-2.12399	0.115481	424	not-sig
0.00322879	-1.43816	0.0687872	425	not-sig
0.0207414	-1.25684	0.121919	426	not-sig
0.700928	-0.287415	0.773547	427	not-sig
0.120885	-2.65015	0.277215	428	not-sig
0.801321	-0.0665181	0.851729	429	not-sig
0.991805	-0.0059782	0.99587	430	not-sig
0.256778	-3.69382	0.40851	431	not-sig
0.416818	-0.712409	0.535259	432	not-sig
0.0216444	-2.50092	0.121919	433	not-sig
0.196062	-1.51053	0.351906	434	not-sig
0.498534	-0.528326	0.598729	435	not-sig
0.00893025	-2.0808	0.0910471	436	not-sig
0.0155545	-2.6346	0.115481	437	not-sig
0.116432	-1.96641	0.273955	438	not-sig
0.17875	-0.272361	0.334304	439	not-sig
0.849766	0.0705678	0.887816	440	not-sig
0.2598	-2.22212	0.411981	441	not-sig
0.244214	-0.146368	0.400217	442	not-sig
0.950452	-0.0234255	0.966227	443	not-sig
0.0130559	-0.690138	0.110202	444	not-sig
0.112297	-1.29523	0.273562	445	not-sig
0.295362	-0.983234	0.438608	446	not-sig
0.910934	-0.0223545	0.931853	447	not-sig
0.121164	-0.207224	0.277215	448	not-sig
0.146482	-1.39797	0.306575	449	not-sig
0.0151798	-1.12774	0.115481	450	not-sig
0.13119	-1.29573	0.286978	451	not-sig
0.0752362	-2.54218	0.226351	452	not-sig
0.311709	-0.231068	0.451886	453	not-sig
0.275476	-2.54866	0.427163	454	not-sig
0.1866	-4.37096	0.341172	455	not-sig
0.640667	-0.306423	0.723333	456	not-sig
0.158704	-1.40591	0.314839	457	not-sig
0.183886	-2.09184	0.340696	458	not-sig
0.7463	0.180769	0.809042	459	not-sig
0.861101	-0.091878	0.89612	460	not-sig
0.200883	-1.56996	0.356641	461	not-sig
0.418506	-0.568776	0.535259	462	not-sig
0.267365	-1.19932	0.42125	463	not-sig
0.0595089	-1.10403	0.203196	464	not-sig
0.359116	0.364569	0.494597	465	not-sig
0.0227705	0.607958	0.123371	466	not-sig
0.102642	-2.13017	0.259249	467	not-sig
0.164976	-0.775184	0.322064	468	not-sig
0.107229	-2.9698	0.266711	469	not-sig
0.393591	0.162334	0.523427	470	not-sig
0.148113	-1.63617	0.306575	471	not-sig
0.057375	-3.26454	0.202257	472	not-sig
0.172195	-0.915436	0.329593	473	not-sig
0.242927	0.334274	0.400217	474	not-sig
0.0902047	0.495384	0.23935	475	not-sig
0.164887	-1.99862	0.322064	476	not-sig
0.0268342	-1.65219	0.132816	477	not-sig
0.364911	-0.657834	0.499459	478	not-sig
0.0697417	0.643784	0.214771	479	not-sig
0.500044	-0.869546	0.599074	480	not-sig
0.944114	-0.0687446	0.961779	481	not-sig
0.0221445	3.39323	0.121919	482	not-sig
0.0533027	-2.68135	0.196379	483	not-sig
0.0664186	-3.14314	0.210838	484	not-sig
0.0782755	-0.703357	0.227351	485	not-sig
0.00592893	-2.0127	0.0879755	486	not-sig
0.175385	-3.10189	0.33197	487	not-sig
0.105896	-2.81482	0.264741	488	not-sig
0.0611747	-0.737888	0.204723	489	not-sig
0.0386407	-3.26005	0.159109	490	not-sig

## Sheet: PA-ST VS LA-ST
pvalue	logFC	adj.P.Val	No.	type	Tags	name
0.000761484	1.82913	0.0339206	25	up	A;B
0.00122885	5.70778	0.0463183	262	up	B
0.000668185	1.36591	0.0327411	357	up	E
0.000881061	3.10605	0.0359767	369	up	E
0.000231345	-1.54855	0.0252135	69	down	A;B
0.000257281	-2.35458	0.0252135	85	down	A;B
0.000387823	-1.72506	0.0271476	96	down	A;B
0.000494558	-1.26762	0.0302917	109	down	A;B
0.000188763	-3.6076	0.0252135	125	down	A;B
0.000624907	-1.47422	0.0327411	151	down	A;B
1.30775e-06	-5.41859	0.000640796	194	down	A;C
1.00123e-05	-4.06718	0.00245301	205	down	A;D
0.774551	0.0610907	0.832302	1	not-sig
0.169306	1.09611	0.306629	2	not-sig
0.30324	0.247489	0.427337	3	not-sig
0.339948	0.501169	0.455122	4	not-sig
0.050353	0.978096	0.184127	5	not-sig
0.611749	0.0923894	0.721436	6	not-sig
0.922641	-0.0402662	0.947787	7	not-sig
0.419085	0.449597	0.53477	8	not-sig
0.0293503	-0.830877	0.17503	9	not-sig
0.0715831	-2.58916	0.205121	10	not-sig
0.538758	0.179787	0.648628	11	not-sig
0.846048	-0.0319113	0.884237	12	not-sig
0.77735	-0.0196952	0.833483	13	not-sig
0.959577	-0.0162059	0.971473	14	not-sig
0.0441985	2.29878	0.181712	15	not-sig
0.00031382	-0.616551	0.0256287	16	not-sig
0.0431995	1.49568	0.181317	17	not-sig
0.0169896	1.804	0.132141	18	not-sig
0.00469215	2.85587	0.095436	19	not-sig
0.0365948	0.866264	0.175712	20	not-sig
0.709855	0.0443883	0.786895	21	not-sig
0.043296	1.91142	0.181317	22	not-sig
0.120753	2.68545	0.259513	23	not-sig
0.00871004	1.72628	0.0965898	24	not-sig
0.0697086	0.35848	0.203317	26	not-sig
0.0329441	2.64477	0.17503	27	not-sig
0.0600166	1.1832	0.191273	28	not-sig
0.0399925	0.623039	0.179783	29	not-sig
0.00297489	0.977746	0.0728848	30	not-sig
0.0369354	-1.04483	0.175712	31	not-sig
0.0377502	-1.30903	0.176167	32	not-sig
0.312469	-0.137419	0.431295	33	not-sig
0.0979827	2.74446	0.232067	34	not-sig
0.445919	-0.382843	0.560257	35	not-sig
0.0225497	2.20714	0.159978	36	not-sig
0.17574	-0.326265	0.307395	37	not-sig
0.434996	-0.405891	0.547938	38	not-sig
0.112137	0.866366	0.2453	39	not-sig
0.0499482	-0.900975	0.184127	40	not-sig
0.0265211	1.73751	0.166607	41	not-sig
0.175888	1.29005	0.307395	42	not-sig
0.00241631	3.68436	0.0676925	43	not-sig
0.177506	-2.56119	0.307395	44	not-sig
0.0318572	-2.95935	0.17503	45	not-sig
0.137157	-2.92234	0.282381	46	not-sig
0.222219	1.14579	0.341161	47	not-sig
0.0925084	-0.451702	0.227592	48	not-sig
0.031797	-2.47221	0.17503	49	not-sig
0.00706272	-5.02607	0.0965898	50	not-sig
0.510146	-0.350601	0.626377	51	not-sig
0.00908873	2.54157	0.0965898	52	not-sig
0.198541	-0.086465	0.322136	53	not-sig
0.00797494	-1.49157	0.0965898	54	not-sig
0.996833	-0.00146472	0.996833	55	not-sig
0.127333	-3.36037	0.269366	56	not-sig
0.0940089	-0.133793	0.229176	57	not-sig
0.949429	-0.0083923	0.963189	58	not-sig
0.063539	0.444157	0.193379	59	not-sig
0.874385	-0.00923401	0.90773	60	not-sig
0.212172	-0.127252	0.333325	61	not-sig
0.175902	-0.118375	0.307395	62	not-sig
0.31176	-1.71965	0.431295	63	not-sig
0.193296	-0.240274	0.31766	64	not-sig
0.721221	-0.0521502	0.789302	65	not-sig
0.0242483	0.190504	0.159978	66	not-sig
0.0107671	1.14167	0.101459	67	not-sig
0.0821363	0.521568	0.221248	68	not-sig
0.0209649	-1.0265	0.155649	70	not-sig
0.319029	-1.13181	0.434234	71	not-sig
0.190938	-0.153532	0.31766	72	not-sig
0.494597	-0.17775	0.610459	73	not-sig
0.820664	0.0266704	0.86665	74	not-sig
0.00757824	0.223064	0.0965898	75	not-sig
0.00352046	-1.24922	0.0803118	76	not-sig
0.00881918	-2.09366	0.0965898	77	not-sig
0.720434	-0.191121	0.789302	78	not-sig
0.0351732	-2.94553	0.175712	79	not-sig
0.341913	0.241243	0.456506	80	not-sig
0.0615923	-3.10565	0.191273	81	not-sig
0.693334	0.0951433	0.77999	82	not-sig
0.375512	-0.113891	0.488066	83	not-sig
0.283093	-0.390078	0.410513	84	not-sig
0.088778	0.726441	0.225328	86	not-sig
0.304368	-0.406358	0.427337	87	not-sig
0.580584	-0.243683	0.690501	88	not-sig
0.349255	0.662706	0.463279	89	not-sig
0.00943134	-5.15728	0.0965898	90	not-sig
0.0581935	-1.30259	0.191273	91	not-sig
0.00681718	-2.39997	0.0965898	92	not-sig
0.823738	0.0825511	0.868025	93	not-sig
0.062066	3.00217	0.191273	94	not-sig
0.200745	1.28651	0.324359	95	not-sig
0.189147	-1.99195	0.31766	97	not-sig
0.15286	-0.721493	0.297781	98	not-sig
0.0102871	2.5138	0.100177	99	not-sig
0.101116	0.629081	0.232615	100	not-sig
0.0445009	0.829294	0.181712	101	not-sig
0.0878181	-0.661368	0.225328	102	not-sig
0.882759	0.0374381	0.914486	103	not-sig
0.0532069	0.593018	0.191247	104	not-sig
0.664328	-0.416971	0.761284	105	not-sig
0.289953	-0.0387938	0.415011	106	not-sig
0.0237508	-1.0465	0.159978	107	not-sig
0.203883	0.876422	0.324359	108	not-sig
0.0989838	-2.65122	0.232067	110	not-sig
0.614347	0.359212	0.721436	111	not-sig
0.00938633	-1.54217	0.0965898	112	not-sig
0.038725	-0.815386	0.178737	113	not-sig
0.0734421	-3.12666	0.208201	114	not-sig
0.0848199	0.757681	0.22345	115	not-sig
0.218506	-0.609701	0.338607	116	not-sig
0.423838	-0.453352	0.538033	117	not-sig
0.159752	-0.238983	0.298773	118	not-sig
0.0470647	-1.32359	0.184127	119	not-sig
0.601351	0.44364	0.712425	120	not-sig
0.0772096	-0.623072	0.213744	121	not-sig
0.0842753	-1.01865	0.223216	122	not-sig
0.92674	-0.0171696	0.950005	123	not-sig
0.0125309	-1.62297	0.110708	124	not-sig
0.00489803	1.76014	0.095436	126	not-sig
0.0408703	-1.41759	0.179913	127	not-sig
0.0608288	-1.47717	0.191273	128	not-sig
0.111733	-1.17115	0.2453	129	not-sig
0.192559	-1.1415	0.31766	130	not-sig
0.143399	1.34499	0.291559	131	not-sig
0.00506395	-1.21967	0.095436	132	not-sig
0.246659	-0.578657	0.370746	133	not-sig
0.0604845	-1.79971	0.191273	134	not-sig
0.0827609	-0.114595	0.221248	135	not-sig
0.0126523	-1.84964	0.110708	136	not-sig
0.141725	-1.60359	0.289356	137	not-sig
0.0891168	-0.596042	0.225328	138	not-sig
0.339948	0.501169	0.455122	139	not-sig
0.885159	0.12663	0.915038	140	not-sig
0.614422	-0.0960256	0.721436	141	not-sig
0.251078	0.832033	0.375085	142	not-sig
0.694384	0.0969981	0.77999	143	not-sig
0.0889519	-0.819914	0.225328	144	not-sig
0.57059	-0.146143	0.681925	145	not-sig
0.049426	-1.60565	0.184127	146	not-sig
0.0957401	-0.852834	0.230727	147	not-sig
0.0227572	-0.867443	0.159978	148	not-sig
0.172058	-0.317818	0.307017	149	not-sig
0.4302	0.776039	0.544698	150	not-sig
0.00248666	-1.01458	0.0676925	152	not-sig
0.0747211	-2.192	0.208201	153	not-sig
0.0120994	-1.22283	0.109791	154	not-sig
0.0555152	-2.45832	0.191273	155	not-sig
0.00176123	-5.57851	0.0616431	156	not-sig
0.0240832	-1.79034	0.159978	157	not-sig
0.0455184	-0.806903	0.184127	158	not-sig
0.00834501	1.07095	0.0965898	159	not-sig
0.00287024	-0.538901	0.0728848	160	not-sig
0.641685	-0.286893	0.746854	161	not-sig
0.0585614	-0.246512	0.191273	162	not-sig
0.901536	-0.015703	0.930006	163	not-sig
0.130001	-0.931181	0.271068	164	not-sig
0.0971765	1.39943	0.232067	165	not-sig
0.0593573	-1.41892	0.191273	166	not-sig
0.64982	0.0868269	0.752746	167	not-sig
0.196332	-0.929782	0.31961	168	not-sig
0.027366	-0.758259	0.169738	169	not-sig
0.0392511	-4.22302	0.178737	170	not-sig
0.123472	-1.08299	0.263048	171	not-sig
0.120266	-0.90673	0.259513	172	not-sig
0.173233	0.454072	0.307017	173	not-sig
0.0319804	0.920215	0.17503	174	not-sig
0.050353	0.978096	0.184127	175	not-sig
0.0616989	-2.37953	0.191273	176	not-sig
0.0476429	-1.82732	0.184127	177	not-sig
0.691035	0.276266	0.77999	178	not-sig
0.177536	-0.664115	0.307395	179	not-sig
0.576756	0.110433	0.687617	180	not-sig
0.829465	-0.116001	0.872185	181	not-sig
0.0951311	1.88856	0.230727	182	not-sig
0.195831	-0.410393	0.31961	183	not-sig
0.148704	-0.761065	0.295185	184	not-sig
0.193838	-0.552103	0.31766	185	not-sig
0.258071	-0.370165	0.3804	186	not-sig
0.173558	0.689162	0.307017	187	not-sig
0.938462	-0.0236714	0.956483	188	not-sig
0.00562051	-1.36917	0.0965898	189	not-sig
0.0826049	-1.25446	0.221248	190	not-sig
0.0469769	-0.894328	0.184127	191	not-sig
0.983549	0.0237045	0.98556	192	not-sig
0.147536	-2.02677	0.295185	193	not-sig
0.0564007	0.378123	0.191273	195	not-sig
0.30657	2.1603	0.427976	196	not-sig
0.359719	-0.263623	0.472553	197	not-sig
0.004062	2.22652	0.0865382	198	not-sig
0.127537	0.429133	0.269366	199	not-sig
0.222799	-0.427571	0.341161	200	not-sig
0.752213	-0.215354	0.814719	201	not-sig
0.193194	0.234092	0.31766	202	not-sig
0.153752	-0.678687	0.297781	203	not-sig
0.173382	-3.22978	0.307017	204	not-sig
0.69889	-0.122679	0.781864	206	not-sig
0.165392	0.538849	0.305819	207	not-sig
0.850076	0.0714621	0.884368	208	not-sig
0.754862	0.058465	0.814719	209	not-sig
0.381938	-0.463257	0.495104	210	not-sig
0.00637583	-0.640909	0.0965898	211	not-sig
0.168965	-6.35316	0.306629	212	not-sig
0.0488692	0.866281	0.184127	213	not-sig
0.514092	0.137517	0.626377	214	not-sig
0.058224	-0.678424	0.191273	215	not-sig
0.721932	-0.114839	0.789302	216	not-sig
0.0291703	0.581547	0.17503	217	not-sig
0.0158525	7.34708	0.127463	218	not-sig
0.130002	0.377147	0.271068	219	not-sig
0.0518856	-1.18604	0.188325	220	not-sig
0.0606723	-2.6062	0.191273	221	not-sig
0.814824	-0.261206	0.864208	222	not-sig
0.28346	-0.320119	0.410513	223	not-sig
0.716915	0.133325	0.789302	224	not-sig
0.153242	1.51626	0.297781	225	not-sig
0.0568067	-2.05802	0.191273	226	not-sig
0.306014	-1.52008	0.427976	227	not-sig
0.846342	-0.107768	0.884237	228	not-sig
0.358381	0.73597	0.472061	229	not-sig
0.0792252	-1.34017	0.216873	230	not-sig
0.0626335	0.642749	0.191815	231	not-sig
0.0221353	1.23869	0.159978	232	not-sig
0.677474	0.150629	0.772005	233	not-sig
0.0483035	1.48952	0.184127	234	not-sig
0.712521	0.123905	0.786895	235	not-sig
0.263419	1.15496	0.386453	236	not-sig
0.0568236	1.36265	0.191273	237	not-sig
0.838108	0.0976978	0.879385	238	not-sig
0.0741298	2.0835	0.208201	239	not-sig
0.205283	-4.41437	0.32553	240	not-sig
0.291355	0.910887	0.415011	241	not-sig
0.0164115	0.807781	0.129704	242	not-sig
0.0302549	-1.03382	0.17503	243	not-sig
0.675322	-0.196363	0.771347	244	not-sig
0.116186	1.8904	0.253027	245	not-sig
0.048997	-1.02697	0.184127	246	not-sig
0.795477	-0.142268	0.847356	247	not-sig
0.098684	-1.49713	0.232067	248	not-sig
0.290966	0.955835	0.415011	249	not-sig
0.202236	-0.348608	0.324359	250	not-sig
0.0536917	-1.15534	0.191247	251	not-sig
0.0142739	-2.03595	0.122706	252	not-sig
0.189877	-1.00146	0.31766	253	not-sig
0.100575	1.11286	0.232615	254	not-sig
0.0822925	-1.92809	0.221248	255	not-sig
0.68873	-0.103037	0.77999	256	not-sig
0.152584	1.20239	0.297781	257	not-sig
0.0892302	0.754081	0.225328	258	not-sig
0.15968	0.630289	0.298773	259	not-sig
0.00965898	1.02657	0.0965898	260	not-sig
0.362608	0.709016	0.475075	261	not-sig
0.167339	-0.665619	0.306629	263	not-sig
0.0928945	-4.67284	0.227592	264	not-sig
0.17984	-0.460121	0.310288	265	not-sig
0.349069	-0.247273	0.463279	266	not-sig
0.412551	-0.48781	0.527825	267	not-sig
0.601927	-0.189197	0.712425	268	not-sig
0.00955562	1.09974	0.0965898	269	not-sig
0.0200009	-1.38156	0.150776	270	not-sig
0.450408	1.50935	0.56301	271	not-sig
0.149182	-0.642517	0.295185	272	not-sig
0.288198	-1.00709	0.414126	273	not-sig
0.217108	-0.389953	0.337724	274	not-sig
0.0365411	1.18513	0.175712	275	not-sig
0.068295	0.798907	0.200387	276	not-sig
0.412565	0.535441	0.527825	277	not-sig
0.0584514	-1.33289	0.191273	278	not-sig
0.664958	-0.154353	0.761284	279	not-sig
0.661923	0.281369	0.761284	280	not-sig
0.0367093	-0.673563	0.175712	281	not-sig
0.532003	-0.405936	0.643658	282	not-sig
0.00591746	-1.4854	0.0965898	283	not-sig
0.36423	-0.499932	0.475928	284	not-sig
0.0553957	0.854997	0.191273	285	not-sig
0.243741	0.232739	0.367487	286	not-sig
0.512017	0.0960194	0.626377	287	not-sig
0.713023	0.144342	0.786895	288	not-sig
0.250563	-1.35316	0.375085	289	not-sig
0.184738	-1.75586	0.313668	290	not-sig
0.172494	-1.70128	0.307017	291	not-sig
0.158187	-2.57914	0.298773	292	not-sig
0.15953	-2.89996	0.298773	293	not-sig
0.155905	-4.89069	0.29862	294	not-sig
0.182738	-1.54668	0.311991	295	not-sig
0.0491991	-1.69956	0.184127	296	not-sig
0.2351	0.543676	0.356653	297	not-sig
0.0433525	1.23333	0.181317	298	not-sig
0.0305813	-1.17639	0.17503	299	not-sig
0.45497	-0.358733	0.567265	300	not-sig
0.1494	-1.01354	0.295185	301	not-sig
0.317981	-0.842123	0.434013	302	not-sig
0.616308	0.111811	0.721436	303	not-sig
0.537354	-0.205782	0.64853	304	not-sig
0.276041	0.183491	0.403762	305	not-sig
0.070728	-2.60609	0.203964	306	not-sig
0.0906478	-0.715955	0.225328	307	not-sig
0.0279415	0.598867	0.171142	308	not-sig
0.971195	-0.0294023	0.977177	309	not-sig
0.083081	-1.17995	0.221248	310	not-sig
0.531166	-0.345288	0.643658	311	not-sig
0.164208	-0.852821	0.305698	312	not-sig
0.944722	0.0547205	0.960402	313	not-sig
0.00751726	2.40218	0.0965898	314	not-sig
0.977333	-0.00342664	0.981339	315	not-sig
0.648035	-0.307536	0.752458	316	not-sig
0.00681868	0.493911	0.0965898	317	not-sig
0.00360584	4.80739	0.0803118	318	not-sig
0.00239659	1.01255	0.0676925	319	not-sig
0.513454	0.252122	0.626377	320	not-sig
0.106747	-0.775606	0.23884	321	not-sig
0.934771	0.0141194	0.956237	322	not-sig
0.0146825	-0.597853	0.124042	323	not-sig
0.0538615	-2.82876	0.191247	324	not-sig
0.724869	0.0823591	0.789302	325	not-sig
0.00835919	-1.4529	0.0965898	326	not-sig
0.181847	-5.93961	0.311991	327	not-sig
0.683581	-0.291458	0.777157	328	not-sig
0.616901	-0.131604	0.721436	329	not-sig
0.705243	0.0603349	0.783603	330	not-sig
0.0422569	-1.0755	0.181317	331	not-sig
0.694923	-0.0245937	0.77999	332	not-sig
0.79465	0.0802076	0.847356	333	not-sig
0.056313	-3.01683	0.191273	334	not-sig
0.284008	-0.587385	0.410513	335	not-sig
0.0312836	0.448802	0.17503	336	not-sig
0.0334709	0.633115	0.17503	337	not-sig
0.0153559	-2.10216	0.127463	338	not-sig
0.121362	1.70976	0.259683	339	not-sig
0.423169	-0.355693	0.538033	340	not-sig
0.330029	1.40134	0.445494	341	not-sig
0.219899	1.34265	0.338839	342	not-sig
0.810881	-0.0798759	0.861891	343	not-sig
0.105692	-1.92347	0.237565	344	not-sig
0.212239	1.08503	0.333325	345	not-sig
0.0244865	-0.717173	0.159978	346	not-sig
0.219058	1.10428	0.338607	347	not-sig
0.252012	0.212175	0.375337	348	not-sig
0.703571	-0.158914	0.783603	349	not-sig
0.763828	-0.161355	0.822583	350	not-sig
0.906498	-0.0614103	0.93316	351	not-sig
0.1051	1.65861	0.237323	352	not-sig
0.110666	-5.814	0.2453	353	not-sig
0.091051	-4.65168	0.225328	354	not-sig
0.043664	2.24578	0.181317	355	not-sig
0.0665723	-1.82207	0.198905	356	not-sig
0.208094	-1.33641	0.328922	358	not-sig
0.790127	0.198638	0.845333	359	not-sig
0.0870933	-3.2341	0.225328	360	not-sig
0.101091	-1.19992	0.232615	361	not-sig
0.724349	0.0563986	0.789302	362	not-sig
0.0492433	1.47627	0.184127	363	not-sig
0.55414	0.748486	0.665511	364	not-sig
0.0682729	-1.49839	0.200387	365	not-sig
0.0901552	1.75633	0.225328	366	not-sig
0.0331672	1.74956	0.17503	367	not-sig
0.0333591	0.767085	0.17503	368	not-sig
0.478947	0.364058	0.594137	370	not-sig
0.128307	-1.32094	0.269829	371	not-sig
0.311813	-0.74062	0.431295	372	not-sig
0.316208	0.865649	0.43387	373	not-sig
0.102839	-3.48625	0.234377	374	not-sig
0.202986	-0.645041	0.324359	375	not-sig
0.0313383	0.433269	0.17503	376	not-sig
0.492573	0.138431	0.609497	377	not-sig
0.0411229	-4.42856	0.179913	378	not-sig
0.967154	0.0168417	0.975114	379	not-sig
0.0393951	-2.86977	0.178737	380	not-sig
0.231693	2.02463	0.352576	381	not-sig
0.0104266	-3.4025	0.100177	382	not-sig
0.0860657	1.44242	0.225328	383	not-sig
0.43149	-0.59789	0.544923	384	not-sig
0.0349538	2.28625	0.175712	385	not-sig
0.353996	0.879334	0.467541	386	not-sig
0.39721	0.414434	0.510847	387	not-sig
0.177375	-1.50732	0.307395	388	not-sig
0.938915	-0.0446951	0.956483	389	not-sig
0.497338	0.152857	0.6123	390	not-sig
0.0335772	-0.998945	0.17503	391	not-sig
0.0740158	-1.38152	0.208201	392	not-sig
0.0663495	0.348844	0.198905	393	not-sig
0.156014	3.1251	0.29862	394	not-sig
0.152499	1.84152	0.297781	395	not-sig
0.0420477	-3.54436	0.181317	396	not-sig
0.146984	0.591018	0.295185	397	not-sig
0.154553	-0.564829	0.298154	398	not-sig
0.0234639	0.162265	0.159978	399	not-sig
0.256897	-1.31974	0.380301	400	not-sig
0.0647995	-6.64445	0.195999	401	not-sig
0.0351935	0.723412	0.175712	402	not-sig
0.172437	0.621247	0.307017	403	not-sig
0.848206	0.0364458	0.8843	404	not-sig
0.660782	-0.171558	0.761284	405	not-sig
0.389384	-0.44449	0.503426	406	not-sig
0.662526	-0.158135	0.761284	407	not-sig
0.130744	-1.08443	0.271459	408	not-sig
0.111246	-0.901807	0.2453	409	not-sig
0.0374876	0.70063	0.176167	410	not-sig
0.695624	0.0433919	0.77999	411	not-sig
0.167796	-0.678331	0.306629	412	not-sig
0.329229	0.686039	0.445494	413	not-sig
0.104533	-1.92408	0.237136	414	not-sig
0.0596877	-4.51294	0.191273	415	not-sig
0.00534474	0.502984	0.0965898	416	not-sig
0.156905	-3.97584	0.298649	417	not-sig
0.349823	0.751047	0.463279	418	not-sig
0.0182208	0.466722	0.139503	419	not-sig
0.203667	0.501291	0.324359	420	not-sig
0.333829	-0.67128	0.449385	421	not-sig
0.0610478	0.575242	0.191273	422	not-sig
0.147575	1.51128	0.295185	423	not-sig
0.0561752	-1.44738	0.191273	424	not-sig
0.0019962	1.76146	0.0652091	425	not-sig
0.00598617	2.12313	0.0965898	426	not-sig
0.562554	0.44653	0.673964	427	not-sig
0.316991	-1.41482	0.43387	428	not-sig
0.119654	0.375978	0.259427	429	not-sig
0.735378	-0.206503	0.79897	430	not-sig
0.193537	-4.52359	0.31766	431	not-sig
0.0158679	-0.494526	0.127463	432	not-sig
0.309698	-0.658007	0.431114	433	not-sig
0.0899436	-2.52049	0.225328	434	not-sig
0.258517	0.987799	0.3804	435	not-sig
0.078904	-0.980055	0.216873	436	not-sig
0.0707632	-1.49705	0.203964	437	not-sig
0.238039	-1.2937	0.359998	438	not-sig
0.025927	0.448345	0.16499	439	not-sig
0.0236079	1.49676	0.159978	440	not-sig
0.109663	-3.95299	0.244249	441	not-sig
0.816949	-0.022493	0.86459	442	not-sig
0.169585	0.558641	0.306629	443	not-sig
0.255089	-1.53059	0.378768	444	not-sig
0.46217	0.462651	0.57478	445	not-sig
0.21426	1.2597	0.335422	446	not-sig
0.0365769	0.730839	0.175712	447	not-sig
0.0254468	-0.498533	0.164065	448	not-sig
0.315334	-0.838531	0.43387	449	not-sig
0.0673025	-0.339145	0.199868	450	not-sig
0.448416	0.518764	0.561953	451	not-sig
0.277694	-1.14845	0.404971	452	not-sig
0.0882981	0.491646	0.225328	453	not-sig
0.288028	-2.47872	0.414126	454	not-sig
0.185	-4.37837	0.313668	455	not-sig
0.0747825	1.76079	0.208201	456	not-sig
0.30386	-0.907211	0.427337	457	not-sig
0.139196	2.38167	0.285382	458	not-sig
0.0501345	-0.957152	0.184127	459	not-sig
0.625607	0.240216	0.729875	460	not-sig
0.202618	-1.57828	0.324359	461	not-sig
0.964109	0.0269705	0.974048	462	not-sig
0.135797	1.80061	0.280762	463	not-sig
0.297371	-0.448136	0.422352	464	not-sig
0.100041	0.888795	0.232615	465	not-sig
0.515163	0.0715052	0.626377	466	not-sig
0.193185	-1.69715	0.31766	467	not-sig
0.754614	0.138074	0.814719	468	not-sig
0.14865	-2.44483	0.295185	469	not-sig
0.703826	0.05596	0.783603	470	not-sig
0.300102	0.990743	0.425001	471	not-sig
0.193034	1.63267	0.31766	472	not-sig
0.00910361	2.90761	0.0965898	473	not-sig
0.0113002	1.19399	0.104473	474	not-sig
0.00770048	0.790192	0.0965898	475	not-sig
0.157248	-2.07688	0.298649	476	not-sig
0.0353487	-0.78245	0.175712	477	not-sig
0.231637	0.581542	0.352576	478	not-sig
0.215187	0.365065	0.335801	479	not-sig
0.102461	-2.94202	0.234377	480	not-sig
0.09851	1.99113	0.232067	481	not-sig
0.375162	-0.235045	0.488066	482	not-sig
0.182456	-1.47027	0.311991	483	not-sig
0.164703	-2.01673	0.305698	484	not-sig
0.0407473	0.906509	0.179913	485	not-sig
0.00761547	-1.93412	0.0965898	486	not-sig
0.0960577	-4.53076	0.230727	487	not-sig
0.166247	-2.17617	0.306244	488	not-sig
0.392471	0.22242	0.506082	489	not-sig
0.326888	-0.856676	0.443699	490	not-sig
